# Supplementary material for: Crystal structure of the cubic double-perovskite Sr2Cr0.84Ni0.09Os1.07O6
Source: Acta Crystallogr E Crystallogr Commun. 2022 Oct 20;78(Pt 11):1135–7. doi: 10.1107/S205698902201012X (PMC9638976; doi:10.1107/S205698902201012X)
Supplement: Supplementary file 1 [file e-78-01135-sup1.cif]

##############################################################################
#                                                                            #
# This CIF contains the data in a paper accepted for publication in          #
# Acta Crystallographica Section E. It conforms to the requirements of       #
# Notes for Authors for Acta Crystallographica Section E, and has been       #
# peer reviewed under the auspices of the IUCr Commission on Journals.       #
#                                                                            #
# Full details of the Crystallographic Information File format               #
# are given in the paper "The Crystallographic Information File (CIF):       #
# a New Standard Archive File for Crystallography" by S. R. Hall, F. H.      #
# Allen and I. D. Brown [Acta Cryst. (1991), A47, 655-685].                  #
#                                                                            #
# The current version of the core CIF dictionary is obtainable from          #
# ftp://ftp.iucr.org/pub/cif_core.dic.                                       #
#                                                                            #
# Software is freely available for graphical display of the structure(s)     #
# in this CIF. For information consult the CIF software page                 #
# http://www.iucr.org/resources/cif/software.                                #
#                                                                            #
# This file may be used for bona fide research purposes within the           #
# scientific community so long as proper attribution is given to the journal # 
# article from which it was obtained.                                        #
#                                                                            #
##############################################################################
data_I
_audit_creation_method     'SHELXL-2018/1'
_chemical_name_systematic     ?
_chemical_name_common     ?
_chemical_formula_moiety     ?
_chemical_formula_sum     'Cr0.84 Ni0.09 O6 Os1.07 Sr2'
_chemical_formula_weight     524.37
_chemical_melting_point     ?
_space_group_crystal_system     cubic
_space_group_name_H-M_alt     'F m -3 m'
_space_group_name_Hall     '-F 4 2 3'
loop_
    _space_group_symop_operation_xyz
    'x, y, z'
    '-x, -y, z'
    '-x, y, -z'
    'x, -y, -z'
    'z, x, y'
    'z, -x, -y'
    '-z, -x, y'
    '-z, x, -y'
    'y, z, x'
    '-y, z, -x'
    'y, -z, -x'
    '-y, -z, x'
    'y, x, -z'
    '-y, -x, -z'
    'y, -x, z'
    '-y, x, z'
    'x, z, -y'
    '-x, z, y'
    '-x, -z, -y'
    'x, -z, y'
    'z, y, -x'
    'z, -y, x'
    '-z, y, x'
    '-z, -y, -x'
    'x, y+1/2, z+1/2'
    '-x, -y+1/2, z+1/2'
    '-x, y+1/2, -z+1/2'
    'x, -y+1/2, -z+1/2'
    'z, x+1/2, y+1/2'
    'z, -x+1/2, -y+1/2'
    '-z, -x+1/2, y+1/2'
    '-z, x+1/2, -y+1/2'
    'y, z+1/2, x+1/2'
    '-y, z+1/2, -x+1/2'
    'y, -z+1/2, -x+1/2'
    '-y, -z+1/2, x+1/2'
    'y, x+1/2, -z+1/2'
    '-y, -x+1/2, -z+1/2'
    'y, -x+1/2, z+1/2'
    '-y, x+1/2, z+1/2'
    'x, z+1/2, -y+1/2'
    '-x, z+1/2, y+1/2'
    '-x, -z+1/2, -y+1/2'
    'x, -z+1/2, y+1/2'
    'z, y+1/2, -x+1/2'
    'z, -y+1/2, x+1/2'
    '-z, y+1/2, x+1/2'
    '-z, -y+1/2, -x+1/2'
    'x+1/2, y, z+1/2'
    '-x+1/2, -y, z+1/2'
    '-x+1/2, y, -z+1/2'
    'x+1/2, -y, -z+1/2'
    'z+1/2, x, y+1/2'
    'z+1/2, -x, -y+1/2'
    '-z+1/2, -x, y+1/2'
    '-z+1/2, x, -y+1/2'
    'y+1/2, z, x+1/2'
    '-y+1/2, z, -x+1/2'
    'y+1/2, -z, -x+1/2'
    '-y+1/2, -z, x+1/2'
    'y+1/2, x, -z+1/2'
    '-y+1/2, -x, -z+1/2'
    'y+1/2, -x, z+1/2'
    '-y+1/2, x, z+1/2'
    'x+1/2, z, -y+1/2'
    '-x+1/2, z, y+1/2'
    '-x+1/2, -z, -y+1/2'
    'x+1/2, -z, y+1/2'
    'z+1/2, y, -x+1/2'
    'z+1/2, -y, x+1/2'
    '-z+1/2, y, x+1/2'
    '-z+1/2, -y, -x+1/2'
    'x+1/2, y+1/2, z'
    '-x+1/2, -y+1/2, z'
    '-x+1/2, y+1/2, -z'
    'x+1/2, -y+1/2, -z'
    'z+1/2, x+1/2, y'
    'z+1/2, -x+1/2, -y'
    '-z+1/2, -x+1/2, y'
    '-z+1/2, x+1/2, -y'
    'y+1/2, z+1/2, x'
    '-y+1/2, z+1/2, -x'
    'y+1/2, -z+1/2, -x'
    '-y+1/2, -z+1/2, x'
    'y+1/2, x+1/2, -z'
    '-y+1/2, -x+1/2, -z'
    'y+1/2, -x+1/2, z'
    '-y+1/2, x+1/2, z'
    'x+1/2, z+1/2, -y'
    '-x+1/2, z+1/2, y'
    '-x+1/2, -z+1/2, -y'
    'x+1/2, -z+1/2, y'
    'z+1/2, y+1/2, -x'
    'z+1/2, -y+1/2, x'
    '-z+1/2, y+1/2, x'
    '-z+1/2, -y+1/2, -x'
    '-x, -y, -z'
    'x, y, -z'
    'x, -y, z'
    '-x, y, z'
    '-z, -x, -y'
    '-z, x, y'
    'z, x, -y'
    'z, -x, y'
    '-y, -z, -x'
    'y, -z, x'
    '-y, z, x'
    'y, z, -x'
    '-y, -x, z'
    'y, x, z'
    '-y, x, -z'
    'y, -x, -z'
    '-x, -z, y'
    'x, -z, -y'
    'x, z, y'
    '-x, z, -y'
    '-z, -y, x'
    '-z, y, -x'
    'z, -y, -x'
    'z, y, x'
    '-x, -y+1/2, -z+1/2'
    'x, y+1/2, -z+1/2'
    'x, -y+1/2, z+1/2'
    '-x, y+1/2, z+1/2'
    '-z, -x+1/2, -y+1/2'
    '-z, x+1/2, y+1/2'
    'z, x+1/2, -y+1/2'
    'z, -x+1/2, y+1/2'
    '-y, -z+1/2, -x+1/2'
    'y, -z+1/2, x+1/2'
    '-y, z+1/2, x+1/2'
    'y, z+1/2, -x+1/2'
    '-y, -x+1/2, z+1/2'
    'y, x+1/2, z+1/2'
    '-y, x+1/2, -z+1/2'
    'y, -x+1/2, -z+1/2'
    '-x, -z+1/2, y+1/2'
    'x, -z+1/2, -y+1/2'
    'x, z+1/2, y+1/2'
    '-x, z+1/2, -y+1/2'
    '-z, -y+1/2, x+1/2'
    '-z, y+1/2, -x+1/2'
    'z, -y+1/2, -x+1/2'
    'z, y+1/2, x+1/2'
    '-x+1/2, -y, -z+1/2'
    'x+1/2, y, -z+1/2'
    'x+1/2, -y, z+1/2'
    '-x+1/2, y, z+1/2'
    '-z+1/2, -x, -y+1/2'
    '-z+1/2, x, y+1/2'
    'z+1/2, x, -y+1/2'
    'z+1/2, -x, y+1/2'
    '-y+1/2, -z, -x+1/2'
    'y+1/2, -z, x+1/2'
    '-y+1/2, z, x+1/2'
    'y+1/2, z, -x+1/2'
    '-y+1/2, -x, z+1/2'
    'y+1/2, x, z+1/2'
    '-y+1/2, x, -z+1/2'
    'y+1/2, -x, -z+1/2'
    '-x+1/2, -z, y+1/2'
    'x+1/2, -z, -y+1/2'
    'x+1/2, z, y+1/2'
    '-x+1/2, z, -y+1/2'
    '-z+1/2, -y, x+1/2'
    '-z+1/2, y, -x+1/2'
    'z+1/2, -y, -x+1/2'
    'z+1/2, y, x+1/2'
    '-x+1/2, -y+1/2, -z'
    'x+1/2, y+1/2, -z'
    'x+1/2, -y+1/2, z'
    '-x+1/2, y+1/2, z'
    '-z+1/2, -x+1/2, -y'
    '-z+1/2, x+1/2, y'
    'z+1/2, x+1/2, -y'
    'z+1/2, -x+1/2, y'
    '-y+1/2, -z+1/2, -x'
    'y+1/2, -z+1/2, x'
    '-y+1/2, z+1/2, x'
    'y+1/2, z+1/2, -x'
    '-y+1/2, -x+1/2, z'
    'y+1/2, x+1/2, z'
    '-y+1/2, x+1/2, -z'
    'y+1/2, -x+1/2, -z'
    '-x+1/2, -z+1/2, y'
    'x+1/2, -z+1/2, -y'
    'x+1/2, z+1/2, y'
    '-x+1/2, z+1/2, -y'
    '-z+1/2, -y+1/2, x'
    '-z+1/2, y+1/2, -x'
    'z+1/2, -y+1/2, -x'
    'z+1/2, y+1/2, x'
_cell_length_a     7.8269(3)
_cell_length_b     7.8269(3)
_cell_length_c     7.8269(3)
_cell_angle_alpha     90
_cell_angle_beta     90
_cell_angle_gamma     90
_cell_volume     479.48(6)
_cell_formula_units_Z     4
_cell_measurement_reflns_used     3313
_cell_measurement_theta_min     4.51
_cell_measurement_theta_max     46.00
_cell_measurement_temperature     113(2)
_exptl_crystal_description     'Chunk'
_exptl_crystal_colour     'Black'
_exptl_crystal_size_max     0.103
_exptl_crystal_size_mid     0.097
_exptl_crystal_size_min     0.073
_exptl_crystal_density_diffrn     7.264
_exptl_crystal_density_meas     ?
_exptl_crystal_density_method     ?
_exptl_crystal_F_000     913
_exptl_absorpt_coefficient_mu     52.658
_exptl_absorpt_correction_type     multi-scan
_exptl_absorpt_process_details
;
(CrystalClear; Rigaku, 2002)
;
_exptl_absorpt_correction_T_min     0.0561
_exptl_absorpt_correction_T_max     0.1841
_diffrn_ambient_temperature     113(2)
_diffrn_radiation_type     MoK\a
_diffrn_radiation_wavelength     0.71073
_diffrn_radiation_source     'Rigaku rotating anode'
_diffrn_radiation_monochromator     'Confocal'
_diffrn_measurement_device
;
Rigaku AFC11 Saturn724+ (4x4 bin mode)
;
_diffrn_measurement_method     'dtprofit.ref'
_diffrn_detector_area_resol_mean     28.5714
_diffrn_reflns_number     3159
_diffrn_reflns_av_R_equivalents     0.0536
_diffrn_reflns_av_unetI/netI     0.0165
_diffrn_reflns_theta_min     4.510
_diffrn_reflns_theta_max     45.998
_diffrn_reflns_theta_full     25.242
_diffrn_measured_fraction_theta_max     1.000
_diffrn_measured_fraction_theta_full     1.000
_diffrn_reflns_limit_h_min     -15
_diffrn_reflns_limit_h_max     11
_diffrn_reflns_limit_k_min     -15
_diffrn_reflns_limit_k_max     11
_diffrn_reflns_limit_l_min     -15
_diffrn_reflns_limit_l_max     15
_refine_special_details     ?
_reflns_number_total     143
_reflns_number_gt     143
_reflns_threshold_expression     'I > 2\s(I)'
_refine_ls_structure_factor_coef     Fsqd
_refine_ls_matrix_type     full
_refine_ls_R_factor_all     0.0187
_refine_ls_R_factor_gt     0.0187
_refine_ls_wR_factor_gt     0.0466
_refine_ls_wR_factor_ref     0.0466
_refine_ls_goodness_of_fit_ref     1.342
_refine_ls_restrained_S_all     1.337
_refine_ls_number_reflns     143
_refine_ls_number_parameters     12
_refine_ls_number_restraints     1
_refine_ls_hydrogen_treatment     undef
_refine_ls_weighting_scheme     calc
_refine_ls_weighting_details
              'w=1/[\s^2^(Fo^2^)+(0.0244P)^2^+3.1506P] where P=(Fo^2^+2Fc^2^)/3'
_atom_sites_solution_hydrogens     .
_atom_sites_solution_primary     ?
_atom_sites_solution_secondary     ?
_refine_ls_shift/su_max     0.001
_refine_ls_shift/su_mean     0.000
_refine_diff_density_max     2.865
_refine_diff_density_min     -2.246
_refine_ls_extinction_method
;
SHELXL-2018/1 (Sheldrick 2015b)
;
_refine_ls_extinction_coef     0.0047(6)
_refine_ls_extinction_expression
                                  'Fc^*^=kFc[1+0.001xFc^2^\l^3^/sin(2\q)]^-1/4^'
loop_
    _atom_type_symbol
    _atom_type_description
    _atom_type_scat_dispersion_real
    _atom_type_scat_dispersion_imag
    _atom_type_scat_source
    'O' 'O' 0.0106 0.0060
                         'International Tables Vol C Tables 4.2.6.8 and 6.1.1.4'
    'Cr' 'Cr' 0.3209 0.6236
                         'International Tables Vol C Tables 4.2.6.8 and 6.1.1.4'
    'Ni' 'Ni' 0.3393 1.1124
                         'International Tables Vol C Tables 4.2.6.8 and 6.1.1.4'
    'Sr' 'Sr' -1.5307 3.2498
                         'International Tables Vol C Tables 4.2.6.8 and 6.1.1.4'
    'Os' 'Os' -1.2165 7.6030
                         'International Tables Vol C Tables 4.2.6.8 and 6.1.1.4'
_computing_data_collection
;
CrystalClear (Rigaku, 2002)
;
_computing_cell_refinement
;
CrystalClear (Rigaku, 2002)
;
_computing_data_reduction
;
CrystalClear (Rigaku, 2002)
;
_computing_structure_solution
;
<i>SHELXT2014/5</i> (Sheldrick, 2015a)
;
_computing_structure_refinement
;
<i>SHELXL2018/1</i> (Sheldrick, 2015b)
;
_computing_molecular_graphics
;
<i>VESTA</i> (Momma & Izumi, 2011)
;
_computing_publication_material     ?
loop_
    _atom_site_type_symbol
    _atom_site_label
    _atom_site_fract_x
    _atom_site_fract_y
    _atom_site_fract_z
    _atom_site_U_iso_or_equiv
    _atom_site_adp_type
    _atom_site_calc_flag
    _atom_site_occupancy
    _atom_site_disorder_assembly
    _atom_site_disorder_group
    Sr Sr 0.250000 0.250000 0.250000 0.0075(3) Uani d 1 . .
    O O 0.500000 0.500000 0.2461(5) 0.0232(9) Uani d 1 . .
    Os Os 0.500000 0.500000 0.000000 0.00480(13) Uani d 0.962(13) . .
    Ni Ni' 0.500000 0.500000 0.000000 0.00480(13) Uani d 0.037(13) . .
    Cr Cr 0.500000 0.500000 0.500000 0.0065(3) Uani d 0.838(3) . .
    Os Os' 0.500000 0.500000 0.500000 0.0065(3) Uani d 0.112(3) . .
    Ni Ni" 0.500000 0.500000 0.500000 0.0065(3) Uani d 0.050(3) . .
loop_
    _atom_site_aniso_label
    _atom_site_aniso_U_11
    _atom_site_aniso_U_22
    _atom_site_aniso_U_33
    _atom_site_aniso_U_12
    _atom_site_aniso_U_13
    _atom_site_aniso_U_23
    Sr 0.0075(3) 0.0075(3) 0.0075(3) 0.000 0.000 0.000
    O 0.0309(14) 0.0309(14) 0.0077(13) 0.000 0.000 0.000
    Os 0.00480(13) 0.00480(13) 0.00480(13) 0.000 0.000 0.000
    Ni' 0.00480(13) 0.00480(13) 0.00480(13) 0.000 0.000 0.000
    Cr 0.0065(3) 0.0065(3) 0.0065(3) 0.000 0.000 0.000
    Os' 0.0065(3) 0.0065(3) 0.0065(3) 0.000 0.000 0.000
    Ni" 0.0065(3) 0.0065(3) 0.0065(3) 0.000 0.000 0.000
_geom_special_details
;
 All esds (except the esd in the dihedral angle between two l.s. planes)
 are estimated using the full covariance matrix.  The cell esds are taken
 into account individually in the estimation of esds in distances, angles
 and torsion angles; correlations between esds in cell parameters are only
 used when they are defined by crystal symmetry.  An approximate (isotropic)
 treatment of cell esds is used for estimating esds involving l.s. planes.
;
loop_
    _geom_bond_atom_site_label_1
    _geom_bond_atom_site_label_2
    _geom_bond_site_symmetry_2
    _geom_bond_distance
    _geom_bond_publ_flag
    Sr O 73_445 2.76739(11) ?
    Sr O 57_454 2.76739(11) ?
    Sr O 9 2.76739(11) ?
    Sr O 29_544 2.76739(11) ?
    Sr O 5 2.76739(11) ?
    Sr O . 2.76739(12) ?
    Sr O 177_556 2.76739(12) ?
    Sr O 129_655 2.76739(11) ?
    Sr O 173_556 2.76739(12) ?
    Sr O 149_565 2.76739(12) ?
    Sr O 145_565 2.76739(12) ?
    Sr O 121_655 2.76739(11) ?
    O Ni' . 1.926(4) ?
    O Os . 1.926(4) ?
    O Ni" . 1.987(4) ?
    O Os' . 1.987(4) ?
    O Cr . 1.987(4) ?
loop_
    _geom_angle_atom_site_label_1
    _geom_angle_atom_site_label_2
    _geom_angle_atom_site_label_3
    _geom_angle_site_symmetry_1
    _geom_angle_site_symmetry_3
    _geom_angle
    _geom_angle_publ_flag
    O Sr O 73_445 57_454 58.98(13) ?
    O Sr O 73_445 9 119.9960(10)
                               ?
    O Sr O 57_454 9 178.75(16) ?
    O Sr O 73_445 29_544 58.98(13) ?
    O Sr O 57_454 29_544 58.98(13) ?
    O Sr O 9 29_544 119.9960(10)
                               ?
    O Sr O 73_445 5 119.9960(10)
                               ?
    O Sr O 57_454 5 119.9960(10)
                               ?
    O Sr O 9 5 61.02(13) ?
    O Sr O 29_544 5 178.75(16) ?
    O Sr O 73_445 . 178.75(16) ?
    O Sr O 57_454 . 119.9960(10)
                               ?
    O Sr O 9 . 61.02(13) ?
    O Sr O 29_544 . 119.9960(10)
                               ?
    O Sr O 5 . 61.02(13) ?
    O Sr O 73_445 177_556 61.02(13) ?
    O Sr O 57_454 177_556 90.007(2) ?
    O Sr O 9 177_556 90.007(2) ?
    O Sr O 29_544 177_556 119.9960(10)
                                     ?
    O Sr O 5 177_556 58.98(13) ?
    O Sr O . 177_556 119.9960(10)
                                ?
    O Sr O 73_445 129_655 119.9960(10)
                                     ?
    O Sr O 57_454 129_655 90.007(2) ?
    O Sr O 9 129_655 90.007(2) ?
    O Sr O 29_544 129_655 61.02(13) ?
    O Sr O 5 129_655 119.9960(10)
                                ?
    O Sr O . 129_655 58.98(13) ?
    O Sr O 177_556 129_655 178.75(16) ?
    O Sr O 73_445 173_556 61.02(13) ?
    O Sr O 57_454 173_556 119.9960(10)
                                     ?
    O Sr O 9 173_556 58.98(13) ?
    O Sr O 29_544 173_556 90.007(2) ?
    O Sr O 5 173_556 90.007(2) ?
    O Sr O . 173_556 119.9960(10)
                                ?
    O Sr O 177_556 173_556 61.02(13) ?
    O Sr O 129_655 173_556 119.9960(10)
                                      ?
    O Sr O 73_445 149_565 119.9960(10)
                                     ?
    O Sr O 57_454 149_565 61.02(13) ?
    O Sr O 9 149_565 119.9960(10)
                                ?
    O Sr O 29_544 149_565 90.007(2) ?
    O Sr O 5 149_565 90.007(2) ?
    O Sr O . 149_565 58.98(13) ?
    O Sr O 177_556 149_565 119.9960(10)
                                      ?
    O Sr O 129_655 149_565 58.98(13) ?
    O Sr O 173_556 149_565 178.75(16) ?
    O Sr O 73_445 145_565 90.007(2) ?
    O Sr O 57_454 145_565 61.02(13) ?
    O Sr O 9 145_565 119.9960(10)
                                ?
    O Sr O 29_544 145_565 119.9960(10)
                                     ?
    O Sr O 5 145_565 58.98(13) ?
    O Sr O . 145_565 90.007(2) ?
    O Sr O 177_556 145_565 58.98(13) ?
    O Sr O 129_655 145_565 119.9960(10)
                                      ?
    O Sr O 173_556 145_565 119.9960(10)
                                      ?
    O Sr O 149_565 145_565 61.02(13) ?
    O Sr O 73_445 121_655 90.007(2) ?
    O Sr O 57_454 121_655 119.9960(10)
                                     ?
    O Sr O 9 121_655 58.98(13) ?
    O Sr O 29_544 121_655 61.02(13) ?
    O Sr O 5 121_655 119.9960(10)
                                ?
    O Sr O . 121_655 90.007(2) ?
    O Sr O 177_556 121_655 119.9960(10)
                                      ?
    O Sr O 129_655 121_655 61.02(13) ?
    O Sr O 173_556 121_655 58.98(13) ?
    O Sr O 149_565 121_655 119.9960(10)
                                      ?
    O Sr O 145_565 121_655 178.75(16) ?
    Ni' O Os . . 0.0 ?
    Ni' O Ni" . . 180.0 ?
    Os O Ni" . . 180.0 ?
    Ni' O Os' . . 180.0 ?
    Os O Os' . . 180.0 ?
    Ni" O Os' . . 0.0 ?
    Ni' O Cr . . 180.0 ?
    Os O Cr . . 180.0 ?
    Ni" O Cr . . 0.0 ?
    Os' O Cr . . 0.0 ?
    Ni' O Sr . 73 90.63(8) ?
    Os O Sr . 73 90.63(8) ?
    Ni" O Sr . 73 89.37(8) ?
    Os' O Sr . 73 89.37(8) ?
    Cr O Sr . 73 89.37(8) ?
    Ni' O Sr . . 90.63(8) ?
    Os O Sr . . 90.63(8) ?
    Ni" O Sr . . 89.37(8) ?
    Os' O Sr . . 89.37(8) ?
    Cr O Sr . . 89.37(8) ?
    Sr O Sr 73 . 178.75(16) ?
    Ni' O Sr . 145_565 90.63(8) ?
    Os O Sr . 145_565 90.63(8) ?
    Ni" O Sr . 145_565 89.37(8) ?
    Os' O Sr . 145_565 89.37(8) ?
    Cr O Sr . 145_565 89.37(8) ?
    Sr O Sr 73 145_565 89.993(2) ?
    Sr O Sr . 145_565 89.993(2) ?
    Ni' O Sr . 121_655 90.63(8) ?
    Os O Sr . 121_655 90.63(8) ?
    Ni" O Sr . 121_655 89.37(8) ?
    Os' O Sr . 121_655 89.37(8) ?
    Cr O Sr . 121_655 89.37(8) ?
    Sr O Sr 73 121_655 89.993(2) ?
    Sr O Sr . 121_655 89.993(2) ?
    Sr O Sr 145_565 121_655 178.75(16) ?
    O Os O . 129_655 90.0 ?
    O Os O . 33_554 90.0 ?
    O Os O 129_655 33_554 180.0 ?
    O Os O . 149_565 90.0 ?
    O Os O 129_655 149_565 90.0 ?
    O Os O 33_554 149_565 90.0 ?
    O Os O . 53_554 90.0 ?
    O Os O 129_655 53_554 90.0 ?
    O Os O 33_554 53_554 90.0 ?
    O Os O 149_565 53_554 180.0 ?
    O Os O . 97_665 180.0 ?
    O Os O 129_655 97_665 90.0 ?
    O Os O 33_554 97_665 90.0 ?
    O Os O 149_565 97_665 90.0 ?
    O Os O 53_554 97_665 90.0 ?
    O Os Sr . 73 54.7 ?
    O Os Sr 129_655 73 125.3 ?
    O Os Sr 33_554 73 54.7 ?
    O Os Sr 149_565 73 125.3 ?
    O Os Sr 53_554 73 54.7 ?
    O Os Sr 97_665 73 125.3 ?
    O Os Sr . 169 125.3 ?
    O Os Sr 129_655 169 54.7 ?
    O Os Sr 33_554 169 125.3 ?
    O Os Sr 149_565 169 54.7 ?
    O Os Sr 53_554 169 125.3 ?
    O Os Sr 97_665 169 54.7 ?
    Sr Os Sr 73 169 180.0 ?
    O Os Sr . . 54.7 ?
    O Os Sr 129_655 . 54.7 ?
    O Os Sr 33_554 . 125.3 ?
    O Os Sr 149_565 . 54.7 ?
    O Os Sr 53_554 . 125.3 ?
    O Os Sr 97_665 . 125.3 ?
    Sr Os Sr 73 . 109.5 ?
    Sr Os Sr 169 . 70.5 ?
    O Os Sr . 145_565 54.7 ?
    O Os Sr 129_655 145_565 125.3 ?
    O Os Sr 33_554 145_565 54.7 ?
    O Os Sr 149_565 145_565 54.7 ?
    O Os Sr 53_554 145_565 125.3 ?
    O Os Sr 97_665 145_565 125.3 ?
    Sr Os Sr 73 145_565 70.5 ?
    Sr Os Sr 169 145_565 109.5 ?
    Sr Os Sr . 145_565 70.5 ?
    O Os Sr . 97_665 125.3 ?
    O Os Sr 129_655 97_665 125.3 ?
    O Os Sr 33_554 97_665 54.7 ?
    O Os Sr 149_565 97_665 125.3 ?
    O Os Sr 53_554 97_665 54.7 ?
    O Os Sr 97_665 97_665 54.7 ?
    Sr Os Sr 73 97_665 70.5 ?
    Sr Os Sr 169 97_665 109.5 ?
    Sr Os Sr . 97_665 180.0 ?
    Sr Os Sr 145_565 97_665 109.5 ?
    O Os Sr . 121_655 54.7 ?
    O Os Sr 129_655 121_655 54.7 ?
    O Os Sr 33_554 121_655 125.3 ?
    O Os Sr 149_565 121_655 125.3 ?
    O Os Sr 53_554 121_655 54.7 ?
    O Os Sr 97_665 121_655 125.3 ?
    Sr Os Sr 73 121_655 70.5 ?
    Sr Os Sr 169 121_655 109.5 ?
    Sr Os Sr . 121_655 70.5 ?
    Sr Os Sr 145_565 121_655 109.5 ?
    Sr Os Sr 97_665 121_655 109.5 ?
    O Ni' O . 129_655 90.0 ?
    O Ni' O . 33_554 90.0 ?
    O Ni' O 129_655 33_554 180.0 ?
    O Ni' O . 149_565 90.0 ?
    O Ni' O 129_655 149_565 90.0 ?
    O Ni' O 33_554 149_565 90.0 ?
    O Ni' O . 53_554 90.0 ?
    O Ni' O 129_655 53_554 90.0 ?
    O Ni' O 33_554 53_554 90.0 ?
    O Ni' O 149_565 53_554 180.0 ?
    O Ni' O . 97_665 180.0 ?
    O Ni' O 129_655 97_665 90.0 ?
    O Ni' O 33_554 97_665 90.0 ?
    O Ni' O 149_565 97_665 90.0 ?
    O Ni' O 53_554 97_665 90.0 ?
    O Ni' Sr . 73 54.7 ?
    O Ni' Sr 129_655 73 125.3 ?
    O Ni' Sr 33_554 73 54.7 ?
    O Ni' Sr 149_565 73 125.3 ?
    O Ni' Sr 53_554 73 54.7 ?
    O Ni' Sr 97_665 73 125.3 ?
    O Ni' Sr . 169 125.3 ?
    O Ni' Sr 129_655 169 54.7 ?
    O Ni' Sr 33_554 169 125.3 ?
    O Ni' Sr 149_565 169 54.7 ?
    O Ni' Sr 53_554 169 125.3 ?
    O Ni' Sr 97_665 169 54.7 ?
    Sr Ni' Sr 73 169 180.0 ?
    O Ni' Sr . . 54.7 ?
    O Ni' Sr 129_655 . 54.7 ?
    O Ni' Sr 33_554 . 125.3 ?
    O Ni' Sr 149_565 . 54.7 ?
    O Ni' Sr 53_554 . 125.3 ?
    O Ni' Sr 97_665 . 125.3 ?
    Sr Ni' Sr 73 . 109.5 ?
    Sr Ni' Sr 169 . 70.5 ?
    O Ni' Sr . 145_565 54.7 ?
    O Ni' Sr 129_655 145_565 125.3 ?
    O Ni' Sr 33_554 145_565 54.7 ?
    O Ni' Sr 149_565 145_565 54.7 ?
    O Ni' Sr 53_554 145_565 125.3 ?
    O Ni' Sr 97_665 145_565 125.3 ?
    Sr Ni' Sr 73 145_565 70.5 ?
    Sr Ni' Sr 169 145_565 109.5 ?
    Sr Ni' Sr . 145_565 70.5 ?
    O Ni' Sr . 97_665 125.3 ?
    O Ni' Sr 129_655 97_665 125.3 ?
    O Ni' Sr 33_554 97_665 54.7 ?
    O Ni' Sr 149_565 97_665 125.3 ?
    O Ni' Sr 53_554 97_665 54.7 ?
    O Ni' Sr 97_665 97_665 54.7 ?
    Sr Ni' Sr 73 97_665 70.5 ?
    Sr Ni' Sr 169 97_665 109.5 ?
    Sr Ni' Sr . 97_665 180.0 ?
    Sr Ni' Sr 145_565 97_665 109.5 ?
    O Ni' Sr . 121_655 54.7 ?
    O Ni' Sr 129_655 121_655 54.7 ?
    O Ni' Sr 33_554 121_655 125.3 ?
    O Ni' Sr 149_565 121_655 125.3 ?
    O Ni' Sr 53_554 121_655 54.7 ?
    O Ni' Sr 97_665 121_655 125.3 ?
    Sr Ni' Sr 73 121_655 70.5 ?
    Sr Ni' Sr 169 121_655 109.5 ?
    Sr Ni' Sr . 121_655 70.5 ?
    Sr Ni' Sr 145_565 121_655 109.5 ?
    Sr Ni' Sr 97_665 121_655 109.5 ?
    O Cr O 105_666 9 180.0 ?
    O Cr O 105_666 101_666 90.0000(10)
                                     ?
    O Cr O 9 101_666 90.0 ?
    O Cr O 105_666 5 90.0 ?
    O Cr O 9 5 90.0000(10)
                         ?
    O Cr O 101_666 5 180.0 ?
    O Cr O 105_666 97_666 90.0 ?
    O Cr O 9 97_666 90.0 ?
    O Cr O 101_666 97_666 90.0 ?
    O Cr O 5 97_666 90.0 ?
    O Cr O 105_666 . 90.0 ?
    O Cr O 9 . 90.0 ?
    O Cr O 101_666 . 90.0 ?
    O Cr O 5 . 90.0 ?
    O Cr O 97_666 . 180.0 ?
    O Cr Sr 105_666 . 125.3 ?
    O Cr Sr 9 . 54.7 ?
    O Cr Sr 101_666 . 125.3 ?
    O Cr Sr 5 . 54.7 ?
    O Cr Sr 97_666 . 125.3 ?
    O Cr Sr . . 54.7 ?
    O Cr Sr 105_666 97_666 54.7 ?
    O Cr Sr 9 97_666 125.3 ?
    O Cr Sr 101_666 97_666 54.7 ?
    O Cr Sr 5 97_666 125.3 ?
    O Cr Sr 97_666 97_666 54.7 ?
    O Cr Sr . 97_666 125.3 ?
    Sr Cr Sr . 97_666 180.0 ?
    O Cr Sr 105_666 121_655 125.3 ?
    O Cr Sr 9 121_655 54.7 ?
    O Cr Sr 101_666 121_655 54.7 ?
    O Cr Sr 5 121_655 125.3 ?
    O Cr Sr 97_666 121_655 125.2640(10)
                                      ?
    O Cr Sr . 121_655 54.7 ?
    Sr Cr Sr . 121_655 70.5 ?
    Sr Cr Sr 97_666 121_655 109.5 ?
    O Cr Sr 105_666 169_556 125.3 ?
    O Cr Sr 9 169_556 54.7 ?
    O Cr Sr 101_666 169_556 125.2640(10)
                                       ?
    O Cr Sr 5 169_556 54.7 ?
    O Cr Sr 97_666 169_556 54.7 ?
    O Cr Sr . 169_556 125.3 ?
    Sr Cr Sr . 169_556 70.5 ?
    Sr Cr Sr 97_666 169_556 109.5 ?
    Sr Cr Sr 121_655 169_556 109.5 ?
    O Cr Sr 105_666 73 54.7 ?
    O Cr Sr 9 73 125.3 ?
    O Cr Sr 101_666 73 54.7 ?
    O Cr Sr 5 73 125.3 ?
    O Cr Sr 97_666 73 125.3 ?
    O Cr Sr . 73 54.7 ?
    Sr Cr Sr . 73 109.5 ?
    Sr Cr Sr 97_666 73 70.5 ?
    Sr Cr Sr 121_655 73 70.5 ?
    Sr Cr Sr 169_556 73 180.0 ?
    O Cr Sr 105_666 49 125.3 ?
    O Cr Sr 9 49 54.7 ?
    O Cr Sr 101_666 49 54.7 ?
    O Cr Sr 5 49 125.3 ?
    O Cr Sr 97_666 49 54.7 ?
    O Cr Sr . 49 125.3 ?
    Sr Cr Sr . 49 109.5 ?
    Sr Cr Sr 97_666 49 70.5 ?
    Sr Cr Sr 121_655 49 70.5 ?
    Sr Cr Sr 169_556 49 70.5 ?
    Sr Cr Sr 73 49 109.5 ?
    O Os' O 105_666 9 180.0 ?
    O Os' O 105_666 101_666 90.0000(10)
                                      ?
    O Os' O 9 101_666 90.0 ?
    O Os' O 105_666 5 90.0 ?
    O Os' O 9 5 90.0000(10)
                          ?
    O Os' O 101_666 5 180.0 ?
    O Os' O 105_666 97_666 90.0 ?
    O Os' O 9 97_666 90.0 ?
    O Os' O 101_666 97_666 90.0 ?
    O Os' O 5 97_666 90.0 ?
    O Os' O 105_666 . 90.0 ?
    O Os' O 9 . 90.0 ?
    O Os' O 101_666 . 90.0 ?
    O Os' O 5 . 90.0 ?
    O Os' O 97_666 . 180.0 ?
    O Os' Sr 105_666 . 125.3 ?
    O Os' Sr 9 . 54.7 ?
    O Os' Sr 101_666 . 125.3 ?
    O Os' Sr 5 . 54.7 ?
    O Os' Sr 97_666 . 125.3 ?
    O Os' Sr . . 54.7 ?
    O Os' Sr 105_666 97_666 54.7 ?
    O Os' Sr 9 97_666 125.3 ?
    O Os' Sr 101_666 97_666 54.7 ?
    O Os' Sr 5 97_666 125.3 ?
    O Os' Sr 97_666 97_666 54.7 ?
    O Os' Sr . 97_666 125.3 ?
    Sr Os' Sr . 97_666 180.0 ?
    O Os' Sr 105_666 121_655 125.3 ?
    O Os' Sr 9 121_655 54.7 ?
    O Os' Sr 101_666 121_655 54.7 ?
    O Os' Sr 5 121_655 125.3 ?
    O Os' Sr 97_666 121_655 125.2640(10)
                                       ?
    O Os' Sr . 121_655 54.7 ?
    Sr Os' Sr . 121_655 70.5 ?
    Sr Os' Sr 97_666 121_655 109.5 ?
    O Os' Sr 105_666 169_556 125.3 ?
    O Os' Sr 9 169_556 54.7 ?
    O Os' Sr 101_666 169_556 125.2640(10)
                                        ?
    O Os' Sr 5 169_556 54.7 ?
    O Os' Sr 97_666 169_556 54.7 ?
    O Os' Sr . 169_556 125.3 ?
    Sr Os' Sr . 169_556 70.5 ?
    Sr Os' Sr 97_666 169_556 109.5 ?
    Sr Os' Sr 121_655 169_556 109.5 ?
    O Os' Sr 105_666 73 54.7 ?
    O Os' Sr 9 73 125.3 ?
    O Os' Sr 101_666 73 54.7 ?
    O Os' Sr 5 73 125.3 ?
    O Os' Sr 97_666 73 125.3 ?
    O Os' Sr . 73 54.7 ?
    Sr Os' Sr . 73 109.5 ?
    Sr Os' Sr 97_666 73 70.5 ?
    Sr Os' Sr 121_655 73 70.5 ?
    Sr Os' Sr 169_556 73 180.0 ?
    O Os' Sr 105_666 49 125.3 ?
    O Os' Sr 9 49 54.7 ?
    O Os' Sr 101_666 49 54.7 ?
    O Os' Sr 5 49 125.3 ?
    O Os' Sr 97_666 49 54.7 ?
    O Os' Sr . 49 125.3 ?
    Sr Os' Sr . 49 109.5 ?
    Sr Os' Sr 97_666 49 70.5 ?
    Sr Os' Sr 121_655 49 70.5 ?
    Sr Os' Sr 169_556 49 70.5 ?
    Sr Os' Sr 73 49 109.5 ?
    O Ni" O 105_666 9 180.0 ?
    O Ni" O 105_666 101_666 90.0000(10)
                                      ?
    O Ni" O 9 101_666 90.0 ?
    O Ni" O 105_666 5 90.0 ?
    O Ni" O 9 5 90.0000(10)
                          ?
    O Ni" O 101_666 5 180.0 ?
    O Ni" O 105_666 97_666 90.0 ?
    O Ni" O 9 97_666 90.0 ?
    O Ni" O 101_666 97_666 90.0 ?
    O Ni" O 5 97_666 90.0 ?
    O Ni" O 105_666 . 90.0 ?
    O Ni" O 9 . 90.0 ?
    O Ni" O 101_666 . 90.0 ?
    O Ni" O 5 . 90.0 ?
    O Ni" O 97_666 . 180.0 ?
    O Ni" Sr 105_666 . 125.3 ?
    O Ni" Sr 9 . 54.7 ?
    O Ni" Sr 101_666 . 125.3 ?
    O Ni" Sr 5 . 54.7 ?
    O Ni" Sr 97_666 . 125.3 ?
    O Ni" Sr . . 54.7 ?
    O Ni" Sr 105_666 97_666 54.7 ?
    O Ni" Sr 9 97_666 125.3 ?
    O Ni" Sr 101_666 97_666 54.7 ?
    O Ni" Sr 5 97_666 125.3 ?
    O Ni" Sr 97_666 97_666 54.7 ?
    O Ni" Sr . 97_666 125.3 ?
    Sr Ni" Sr . 97_666 180.0 ?
    O Ni" Sr 105_666 121_655 125.3 ?
    O Ni" Sr 9 121_655 54.7 ?
    O Ni" Sr 101_666 121_655 54.7 ?
    O Ni" Sr 5 121_655 125.3 ?
    O Ni" Sr 97_666 121_655 125.2640(10)
                                       ?
    O Ni" Sr . 121_655 54.7 ?
    Sr Ni" Sr . 121_655 70.5 ?
    Sr Ni" Sr 97_666 121_655 109.5 ?
    O Ni" Sr 105_666 169_556 125.3 ?
    O Ni" Sr 9 169_556 54.7 ?
    O Ni" Sr 101_666 169_556 125.2640(10)
                                        ?
    O Ni" Sr 5 169_556 54.7 ?
    O Ni" Sr 97_666 169_556 54.7 ?
    O Ni" Sr . 169_556 125.3 ?
    Sr Ni" Sr . 169_556 70.5 ?
    Sr Ni" Sr 97_666 169_556 109.5 ?
    Sr Ni" Sr 121_655 169_556 109.5 ?
    O Ni" Sr 105_666 73 54.7 ?
    O Ni" Sr 9 73 125.3 ?
    O Ni" Sr 101_666 73 54.7 ?
    O Ni" Sr 5 73 125.3 ?
    O Ni" Sr 97_666 73 125.3 ?
    O Ni" Sr . 73 54.7 ?
    Sr Ni" Sr . 73 109.5 ?
    Sr Ni" Sr 97_666 73 70.5 ?
    Sr Ni" Sr 121_655 73 70.5 ?
    Sr Ni" Sr 169_556 73 180.0 ?
    O Ni" Sr 105_666 49 125.3 ?
    O Ni" Sr 9 49 54.7 ?
    O Ni" Sr 101_666 49 54.7 ?
    O Ni" Sr 5 49 125.3 ?
    O Ni" Sr 97_666 49 54.7 ?
    O Ni" Sr . 49 125.3 ?
    Sr Ni" Sr . 49 109.5 ?
    Sr Ni" Sr 97_666 49 70.5 ?
    Sr Ni" Sr 121_655 49 70.5 ?
    Sr Ni" Sr 169_556 49 70.5 ?
    Sr Ni" Sr 73 49 109.5 ?
_shelx_space_group_comment
;
The symmetry employed for this shelxl refinement is uniquely defined
by the following loop, which should always be used as a source of
symmetry information in preference to the above space-group names.
They are only intended as comments.
;
_shelx_estimated_absorpt_T_min     0.074
_shelx_estimated_absorpt_T_max     0.114
_shelx_hkl_file
;
  -1  -1   1   68.96    5.11
  -1   1  -1   67.99    5.00
  -1   1   1   85.47    5.15
  -1   1   1   74.85    5.00
   1  -1  -1   72.31    4.99
   1  -1   1   64.73    5.00
   1   1  -1   69.31    5.11
   1   1  -1   75.87    5.01
   1   1   1   69.65    5.11
  -2   0   0   81.97    5.39
  -2   0   0   72.76    5.23
   0  -2   0   72.96    5.37
   0  -2   0   69.86    5.24
   0   0  -2   72.10    5.25
   0   0   2   83.41    5.26
   0   2   0   72.39    5.38
   0   2   0   65.11    5.24
   2   0   0   82.88    5.38
   2   0   0   69.78    5.24
  -2  -2   0  528.50   41.03
  -2   0   2  575.26   41.06
  -2   2   0  666.66   41.08
   0  -2   2  526.93   40.18
   0   2  -2  573.94   41.02
   0   2  -2  576.08   40.19
   0   2   2  603.11   41.06
   2   0   2  609.92   41.03
   2   0   2  591.99   41.02
   2   0   2  523.28   40.16
   2   2   0  605.14   40.18
  -2  -2  -2   -0.07    0.13
  -2  -2  -2    0.16    0.10
  -2  -2   2    0.25    0.13
  -2  -2   2    0.11    0.14
  -2  -2   2    0.34    0.09
  -2   2  -2   -0.07    0.15
  -2   2  -2   -0.10    0.12
  -2   2   2    0.23    0.11
   2  -2  -2    0.46    0.22
   2  -2  -2    0.19    0.11
   2  -2   2    0.25    0.19
   2  -2   2    0.04    0.11
   2   2  -2   -0.10    0.15
   2   2  -2    0.24    0.18
   2   2   2    0.33    0.17
  -3  -1   1   62.60    4.82
  -3   1   1   79.35    5.01
  -3   1   1   66.75    4.82
  -1  -3  -1   65.56    4.95
  -1  -3  -1   67.89    4.82
  -1  -3   1   75.86    4.85
  -1  -1  -3   72.42    4.83
  -1  -1  -3   59.89    5.07
  -1  -1  -3   74.42    3.31
  -1  -1   3   77.24    4.86
  -1   1  -3   69.55    4.85
  -1   1  -3   71.37    5.10
  -1   1   3   75.69    4.98
  -1   1   3   72.18    4.83
  -1   3  -1   77.85    4.98
  -1   3  -1   61.09    4.83
  -1   3   1   59.37    4.99
   1  -3  -1   79.42    5.00
   1  -3  -1   72.31    4.83
   1  -3  -1   67.09    4.82
   1  -3   1   70.55    4.96
   1  -3   1   59.03    4.83
   1  -1  -3   65.24    4.83
   1  -1   3   76.29    4.85
   1   1  -3   76.00    4.86
   1   1   3   75.80    4.94
   1   3  -1   64.62    4.95
   1   3  -1   71.13    4.84
   1   3   1   64.87    4.96
   1   3   1   67.28    4.82
   3  -1  -1   74.69    4.99
   3  -1  -1   63.45    4.83
   3  -1   1   70.30    4.97
   3  -1   1   67.13    4.82
   3  -1   1   65.41    4.82
   3   1  -1   65.19    4.95
   3   1  -1   61.69    4.83
   3   1   1   74.44    4.95
  -3  -3  -1   67.08    4.41
  -3  -3  -1   66.25    2.87
  -3  -3   1   60.90    4.21
  -3  -3   1   68.12    2.87
  -3  -1  -3   55.58    4.29
  -3  -1  -3   62.87    2.88
  -3   1  -3   63.80    4.21
  -3   1  -3   54.77    4.43
  -3   1   3   56.64    4.38
  -3   1   3   62.98    2.86
  -3   3  -1   67.91    4.36
  -3   3  -1   62.70    4.22
  -3   3   1   62.56    4.39
  -1  -3  -3   63.50    4.43
  -1  -3  -3   60.88    2.88
  -1  -3   3   51.63    4.29
  -1  -3   3   64.65    2.86
  -1   3  -3   59.13    4.24
  -1   3  -3   62.92    4.41
  -1   3   3   60.82    4.38
  -1   3   3   53.51    2.87
   1  -3  -3   59.23    4.20
   1  -3  -3   60.47    4.42
   1   3  -3   59.99    4.30
   1   3  -3   55.50    4.25
   1   3  -3   65.93    4.41
   1   3   3   60.50    4.34
   3  -3  -1   56.60    4.20
   3  -3   1   65.56    4.39
   3  -1  -3   56.96    4.21
   3  -1   3   51.12    4.20
   3   1  -3   57.75    4.22
   3   1   3   57.50    4.30
   3   3  -1   57.20    4.33
   3   3  -1   59.73    4.24
   3   3   1   60.65    4.34
  -3  -3  -3   47.88    3.84
  -3  -3  -3   54.76    2.50
  -3  -3   3   52.53    3.81
  -3   3  -3   53.44    3.67
  -3   3  -3   53.25    3.83
  -3   3   3   49.74    3.84
  -3   3   3   51.36    2.48
   3  -3  -3   56.67    3.65
   3  -3  -3   50.45    3.83
   3  -3   3   59.46    3.77
   3   3  -3   50.34    3.75
   3   3  -3   49.52    3.70
   3   3   3   49.66    3.75
  -4   0   0  926.53   60.40
  -4   0   0 1000.00   59.09
  -4   0   0  916.97   40.14
   0  -4   0  782.19   59.09
   0   0  -4  811.65   59.10
   0   0  -4  793.11   61.92
   0   0   4  822.93   40.16
   0   4   0  753.38   60.38
   0   4   0  761.23   59.08
   4   0   0  972.03   59.10
  -4   0  -2   61.71    2.85
  -4   0   2   54.62    4.35
  -4   0   2   65.24    2.85
  -2  -4   0   57.78    4.20
  -2  -4   0   68.50    4.39
  -2  -4   0   65.68    2.85
  -2   4   0   60.72    4.36
  -2   4   0   60.42    4.20
   0  -2  -4   63.30    4.30
   0  -2  -4   60.16    4.19
   0  -2   4   57.12    2.86
   0   2  -4   58.45    4.23
   0   2  -4   56.67    4.41
   0   2   4   66.19    4.34
   2  -4   0   63.98    4.38
   2   4   0   52.14    4.32
   2   4   0   57.88    4.18
   4   0  -2   51.28    4.19
   4   0   2   61.30    4.29
   4   0   2   54.00    4.17
   4   0   2   58.25    4.18
  -4  -2   0   57.83    4.17
  -4  -2   0   65.96    2.85
  -4   2   0   65.66    4.36
  -2   0  -4   59.41    4.20
  -2   0  -4   53.81    4.42
  -2   0  -4   57.23    2.87
  -2   0   4   52.26    4.31
  -2   0   4   58.64    2.86
   0  -4  -2   62.79    4.19
   0  -4  -2   60.99    4.18
   0  -4  -2   64.84    4.40
   0  -4  -2   55.52    2.86
   0  -4   2   61.03    4.38
   0   4  -2   59.52    4.31
   0   4  -2   52.84    4.21
   0   4   2   54.84    4.35
   2   0  -4   68.30    4.31
   2   0  -4   58.90    4.20
   2   0  -4   49.60    4.41
   2   0   4   66.41    4.21
   4  -2   0   55.53    4.19
   4   2   0   60.98    4.31
   4   2   0   62.02    4.20
  -4  -2  -2  411.27   33.92
  -4  -2  -2  488.44   22.01
  -4  -2   2  480.35   22.00
  -4   2  -2  530.47   33.10
  -4   2  -2  483.11   32.39
  -4   2  -2  484.35   33.91
  -4   2   2  494.59   33.18
  -4   2   2  483.78   21.99
  -2  -4  -2  514.92   33.94
  -2  -4  -2  498.76   22.01
  -2  -4   2  444.85   33.91
  -2  -4   2  500.95   22.00
  -2  -2  -4  403.68   33.94
  -2  -2  -4  449.25   22.02
  -2  -2   4  473.98   22.01
  -2   2  -4  427.06   32.40
  -2   2  -4  457.75   33.95
  -2   2   4  456.95   22.01
  -2   4  -2  546.06   33.12
  -2   4  -2  422.65   32.39
  -2   4   2  459.78   33.17
   2  -4  -2  487.05   32.39
   2  -4  -2  511.81   33.92
   2  -2  -4  452.25   32.39
   2  -2  -4  414.01   33.93
   2   2  -4  469.86   33.08
   2   2  -4  436.24   32.42
   2   2  -4  491.96   33.92
   2   2   4  476.65   33.09
   2   4  -2  429.86   33.10
   2   4  -2  475.89   32.42
   2   4   2  461.20   33.12
   4  -2  -2  450.56   32.39
   4   2  -2  442.60   33.11
   4   2  -2  454.12   32.41
   4   2   2  467.12   33.10
  -4  -4   0  530.07   41.06
  -4  -4   0  664.46   43.02
  -4  -4   0  606.72   27.90
  -4   0  -4  637.22   41.06
  -4   0  -4  568.59   43.04
  -4   0  -4  609.41   27.92
  -4   0   4  616.25   42.03
  -4   0   4  572.09   27.90
  -4   4   0  652.99   42.03
   0  -4  -4  580.08   41.07
   0  -4  -4  595.57   43.05
   0  -4  -4  567.07   27.92
   0  -4   4  655.46   27.90
   0   4  -4  508.86   41.11
   0   4  -4  601.39   43.02
   4  -4   0  584.81   41.09
   4  -4   0  615.46   43.01
   4   0  -4  552.89   41.09
   4   0   4  548.68   41.94
   4   0   4  592.15   41.06
   4   4   0  578.67   42.01
   4   4   0  615.97   41.07
  -4  -4  -2   42.91    3.20
  -4  -4  -2   42.56    2.08
  -4  -4   2   44.55    3.16
  -4  -4   2   45.20    2.07
  -4  -2  -4   45.25    2.09
  -4   2  -4   44.87    3.06
  -4   2  -4   42.13    3.21
  -4   2  -4   39.94    2.07
  -4   2   4   38.04    3.21
  -4   2   4   42.91    2.07
  -4   4  -2   44.88    3.15
  -4   4  -2   43.33    3.06
  -4   4   2   35.97    3.21
  -2  -4  -4   42.05    3.21
  -2  -4  -4   43.45    2.10
  -2  -4   4   45.57    2.07
  -2   4  -4   44.39    3.09
  -2   4  -4   45.48    3.20
  -2   4   4   41.86    3.23
  -2   4   4   38.91    2.08
   2  -4  -4   48.63    3.04
   2  -4  -4   45.50    3.21
   2   4  -4   43.47    3.11
   2   4  -4   41.04    3.10
   2   4   4   43.98    3.16
   4  -4  -2   47.64    3.04
   4  -4  -2   45.29    3.18
   4  -4   2   43.18    3.17
   4  -2  -4   46.16    3.05
   4   2  -4   43.24    3.13
   4   2  -4   41.48    3.08
   4   2  -4   39.20    3.16
   4   2   4   41.08    3.11
   4   4  -2   39.27    3.15
   4   4   2   41.38    3.15
  -4  -4  -4  452.04   35.58
  -4  -4  -4  502.42   23.08
  -4  -4   4  451.79   35.54
  -4  -4   4  472.91   23.07
  -4   4  -4  515.08   33.98
  -4   4  -4  483.59   35.56
  -4   4   4  551.89   34.82
  -4   4   4  462.70   23.05
   4  -4  -4  476.76   33.96
   4  -4  -4  488.58   35.56
   4   4  -4  498.22   34.71
   4   4  -4  477.94   34.01
   4   4   4  540.12   34.71
  -5  -1  -1   64.46    2.95
  -5  -1   1   66.68    2.95
  -5   1  -1   71.03    4.50
  -5   1  -1   65.37    2.94
  -5   1   1   65.73    4.53
  -5   1   1   65.96    2.94
  -1  -5  -1   64.38    2.95
  -1  -5   1   66.49    4.53
  -1  -5   1   65.72    2.94
  -1  -1  -5   61.14    4.34
  -1  -1   5   58.37    2.96
  -1   1  -5   64.24    4.36
  -1   1  -5   54.02    4.57
  -1   1   5   62.06    4.46
  -1   1   5   57.40    2.97
  -1   5  -1   62.64    4.49
  -1   5  -1   56.10    4.34
  -1   5   1   57.46    4.51
   1  -5  -1   67.08    4.32
   1  -5  -1   67.46    4.54
   1  -5   1   63.92    4.53
   1  -1  -5   60.48    4.34
   1  -1   5   58.52    2.97
   1   1  -5   59.18    4.36
   1   5  -1   55.77    4.47
   1   5  -1   58.48    4.34
   1   5   1   53.57    4.49
   1   5   1   65.21    4.32
   5  -1  -1   62.03    4.33
   5  -1   1   67.64    4.33
   5   1  -1   53.25    4.46
   5   1  -1   61.28    4.34
   5   1   1   66.53    4.46
   5   1   1   61.25    4.32
  -5  -1  -3   55.54    2.61
  -3   1  -5   50.12    4.03
  -3   1  -5   54.69    2.61
   3   5  -1   47.39    3.94
  -5   1   3   48.22    4.00
  -5   1   3   58.55    2.59
  -3  -5  -1   57.51    4.00
  -3  -5  -1   54.90    2.60
   5  -1   3   55.61    3.80
   5  -3  -1   54.35    3.82
  -1  -5   3   57.38    2.59
  -1   5  -3   58.61    3.93
  -3   5   1   52.21    4.01
  -1  -3  -5   57.92    3.80
  -1  -3  -5   46.83    4.02
  -1  -3  -5   52.71    2.62
   5   1  -3   51.49    3.94
   5   1  -3   50.42    3.83
   3  -5   1   59.31    3.98
  -1   3   5   59.36    3.99
  -1   3   5   49.56    2.61
   3  -1  -5   52.68    4.02
  -5   3  -1   60.94    3.97
   1  -3   5   50.99    2.60
   1   3  -5   56.23    3.86
   1   3  -5   53.85    4.02
   1  -5  -3   55.48    4.01
  -3   1  -5   55.48    3.83
   1   5   3   51.10    3.97
   5   3   1   56.68    3.95
  -5  -3   1   59.19    2.60
   3   5  -1   52.60    3.82
  -1   5  -3   51.49    3.85
   3  -1  -5   57.05    3.83
   5  -1   3   54.09    3.89
  -3  -1   5   53.99    2.61
  -1  -5   3   55.91    3.99
   1  -5  -3   56.66    3.80
  -1   3  -5   49.45    3.85
   5  -1  -3   55.05    3.82
  -1   3  -5   52.82    4.03
  -5   1  -3   57.73    2.60
   5   1   3   55.52    3.90
  -5   3   1   54.43    4.01
  -3  -1  -5   50.41    2.62
  -3  -5   1   57.84    3.99
   3  -5  -1   60.52    3.99
  -5  -1   3   58.76    2.60
  -5   1  -3   51.43    4.00
  -3   1   5   55.22    2.61
  -1  -5  -3   52.22    3.80
  -1  -5  -3   59.01    3.79
  -1  -5  -3   55.59    4.01
  -1  -5  -3   51.13    2.61
  -1  -3   5   55.92    2.60
  -3   5  -1   59.09    3.99
  -3   5  -1   53.58    3.83
   3   5   1   49.84    3.95
  -1   5   3   51.73    4.01
   1   3   5   57.25    3.95
   1  -5   3   54.92    3.99
   1   5  -3   53.78    3.92
   1   5  -3   54.19    3.86
  -5  -3  -1   52.21    3.99
   3  -5  -1   61.87    3.82
   1  -3  -5   56.54    3.81
   3   1  -5   51.06    3.84
   3   1  -5   48.60    4.01
  -3  -5   1   57.72    2.60
   5  -3   1   52.79    3.81
   5  -3   1   53.41    3.97
   5   3  -1   52.84    3.94
   5   3  -1   51.23    3.85
  -5  -3  -1   59.09    2.60
  -5  -3  -3   40.86    3.45
  -5  -3  -3   51.04    2.26
  -5  -3   3   51.31    2.25
  -5   3  -3   53.09    3.39
  -5   3  -3   48.67    3.31
  -5   3  -3   46.03    3.43
  -5   3   3   42.12    3.49
  -5   3   3   48.29    2.22
  -3  -5  -3   46.80    3.47
  -3  -5  -3   46.53    2.25
  -3  -5   3   46.96    3.42
  -3  -5   3   49.31    2.24
  -3  -3  -5   46.79    2.27
  -3  -3   5   45.85    2.24
  -3   3  -5   46.10    3.32
  -3   3  -5   46.85    3.48
  -3   3   5   48.74    3.48
  -3   3   5   44.15    2.24
  -3   5  -3   51.59    3.40
  -3   5  -3   49.40    3.32
  -3   5   3   41.92    3.49
  -3   5   3   44.40    2.22
   3  -5  -3   52.18    3.45
   3  -3  -5   53.72    3.30
   3  -3  -5   39.60    3.45
   3  -3   5   42.46    2.24
   3   3  -5   47.09    3.36
   3   3  -5   45.54    3.34
   3   3  -5   44.96    3.43
   3   3   5   44.49    3.37
   3   5  -3   45.88    3.39
   3   5  -3   44.93    3.35
   3   5   3   46.71    3.42
   5  -3  -3   47.40    3.29
   5   3  -3   45.26    3.40
   5   3  -3   46.22    3.34
   5   3   3   46.18    3.39
  -5  -5  -1   47.68    3.41
  -5  -5  -1   47.46    2.23
  -5  -5   1   50.20    3.40
  -5  -5   1   48.25    2.22
  -5  -1  -5   38.89    3.42
  -5  -1  -5   45.60    2.23
  -5  -1   5   46.34    2.22
  -5   1  -5   50.52    3.26
  -5   1  -5   43.03    3.43
  -5   1  -5   44.62    2.22
  -5   1   5   41.17    3.44
  -5   1   5   46.28    2.22
  -5   5  -1   49.26    3.41
  -5   5   1   46.42    3.45
  -1  -5  -5   45.28    3.45
  -1  -5  -5   44.46    2.24
  -1  -5   5   48.35    2.22
  -1   5  -5   41.76    3.30
  -1   5  -5   47.87    3.43
  -1   5   5   48.26    3.45
  -1   5   5   42.64    2.23
   1  -5  -5   49.78    3.24
   1  -5  -5   42.77    3.43
   1  -5   5   44.67    2.20
   1   5  -5   46.26    3.32
   1   5  -5   43.67    3.31
   1   5  -5   48.25    3.42
   1   5   5   48.34    3.41
   5  -5  -1   49.60    3.26
   5  -5  -1   48.99    3.39
   5  -5   1   47.84    3.26
   5  -5   1   47.69    3.38
   5  -1  -5   46.32    3.27
   5   1  -5   49.39    3.36
   5   1  -5   42.59    3.28
   5   1   5   42.63    3.31
   5   5  -1   44.04    3.40
   5   5  -1   45.97    3.27
   5   5   1   47.76    3.41
  -5  -5  -3   37.95    3.07
  -5  -5  -3   41.83    2.00
  -5  -5   3   43.18    3.03
  -5  -5   3   42.35    1.99
  -5  -3  -5   44.33    2.01
  -5  -3   5   40.27    3.02
  -5  -3   5   42.85    2.00
  -5   3  -5   40.35    2.94
  -5   3  -5   39.60    3.07
  -5   3   5   39.37    3.13
  -5   3   5   40.50    1.98
  -5   5  -3   43.35    3.01
  -5   5  -3   42.99    2.95
  -5   5   3   38.38    3.13
  -3  -5  -5   36.75    3.09
  -3  -5  -5   39.68    2.01
  -3  -5   5   40.57    3.04
  -3  -5   5   42.03    1.99
  -3   5  -5   43.02    2.97
  -3   5  -5   44.68    3.08
  -3   5   5   41.33    3.13
  -3   5   5   39.22    1.98
   3  -5  -5   47.39    2.91
   3  -5  -5   40.27    3.07
   3   5  -5   39.18    2.98
   3   5  -5   38.52    2.98
   3   5   5   42.25    3.04
   5  -5  -3   45.45    2.92
   5  -5  -3   39.70    3.05
   5  -5   3   41.30    3.04
   5  -3  -5   43.40    2.93
   5   3  -5   43.92    3.00
   5   3  -5   41.38    2.97
   5   3   5   38.28    2.98
   5   5  -3   40.27    3.04
   5   5  -3   35.28    2.97
   5   5   3   42.00    3.04
  -5  -5  -5   29.98    2.65
  -5  -5  -5   35.34    1.74
  -5  -5   5   34.14    2.59
  -5  -5   5   35.46    1.72
  -5   5  -5   36.92    2.56
  -5   5  -5   38.28    2.64
  -5   5   5   35.96    2.75
  -5   5   5   33.96    1.69
   5  -5  -5   39.20    2.52
   5  -5  -5   30.62    2.63
   5   5  -5   37.25    2.60
   5   5  -5   33.34    2.58
   5   5   5   36.42    2.61
  -6   0   0   36.81    1.81
   0  -6   0   40.95    2.79
   0  -6   0   37.36    1.82
   0   0  -6   39.00    2.68
   0   0  -6   39.80    2.84
   0   0   6   38.02    1.85
   0   6   0   34.12    2.80
   0   6   0   34.58    2.66
   6   0   0   36.76    2.66
  -6   0  -2  389.60   18.49
  -6   0   2  390.86   27.91
  -6   0   2  379.50   18.49
  -2  -6   0  386.41   28.51
  -2  -6   0  424.05   18.49
  -2   6   0  437.55   27.91
   0  -2  -6  405.15   27.22
   0  -2   6  425.22   18.52
   0   2  -6  389.62   27.25
   0   2  -6  362.15   28.54
   0   2   6  434.78   18.53
   2  -6   0  377.27   28.50
   2   6   0  390.51   27.88
   2   6   0  356.27   27.20
   6   0  -2  336.46   27.23
   6   0   2  384.38   27.82
   6   0   2  334.28   27.21
   2   0   6  432.75   18.52
   6  -2   0  355.82   27.23
   6   2   0  392.40   27.85
   6   2   0  394.58   27.24
   0   6  -2  402.04   27.85
   0   6  -2  376.01   27.23
   0   6   2  409.59   27.91
   2   0  -6  356.52   27.24
   2   0  -6  425.01   28.55
   0  -6   2  353.39   28.50
   0  -6   2  436.42   18.48
   0  -6  -2  368.87   27.21
   0  -6  -2  392.67   28.52
   0  -6  -2  428.57   18.51
  -2   0   6  389.52   18.52
  -2   0  -6  422.52   27.23
  -2   0  -6  370.44   28.54
  -6   2   0  429.18   27.89
  -6   2   0  411.53   18.48
  -6  -2   0  387.10   18.49
  -2  -2  -6    5.40    0.36
   6   2   2    5.70    0.54
   6   2  -2    5.23    0.56
   6   2  -2    5.56    0.51
   6  -2   2    5.92    0.47
   2   6  -2    6.12    0.52
   2   6   2    4.87    0.61
   6  -2  -2    5.86    0.48
   2   6  -2    5.28    0.55
   2  -6   2    5.74    0.49
   2  -2  -6    5.81    0.49
   2  -2  -6    4.67    0.52
   2  -2   6    5.26    0.37
   2   2  -6    5.82    0.53
  -2   6  -2    4.93    0.49
  -2   6   2    4.50    0.65
   2  -6  -2    6.23    0.46
   2  -6  -2    5.87    0.51
  -6  -2  -2    4.81    0.48
  -6  -2  -2    5.74    0.34
  -6  -2   2    5.98    0.34
  -6   2  -2    6.72    0.57
  -6   2  -2    5.13    0.46
  -6   2  -2    5.63    0.32
  -6   2   2    5.97    0.67
  -2  -6  -2    5.67    0.43
  -2  -6  -2    6.40    0.53
  -2  -6  -2    5.24    0.34
  -2  -6   2    6.48    0.49
  -2  -6   2    5.91    0.33
  -2  -2  -6    5.99    0.47
  -2   2   6    4.49    0.36
  -2   6  -2    5.67    0.59
  -2  -2   6    5.59    0.36
  -2   2  -6    5.58    0.51
  -2   2   6    5.33    0.59
   6   0  -4   29.02    2.19
   6   0   4   28.71    2.21
  -6   0  -4   27.39    2.28
  -6   0  -4   30.27    1.49
  -6   0   4   30.18    1.48
  -4  -6   0   33.19    2.28
  -4  -6   0   32.26    1.49
  -4   6   0   30.22    2.34
   0  -4  -6   33.58    2.16
   0  -4  -6   27.00    2.31
   0  -4   6   30.21    1.49
   0   4  -6   30.44    2.23
   0   4  -6   29.46    2.31
   0   4   6   31.38    2.31
   0   4   6   28.45    1.50
   4  -6   0   33.13    2.17
   4  -6   0   32.76    2.26
   4   6   0   29.04    2.31
   4   6   0   28.10    2.15
   0  -6  -4   29.66    2.30
   0  -6  -4   28.35    1.50
   0  -6   4   29.89    2.27
   0  -6   4   30.35    1.47
   0   6  -4   31.76    2.24
   0   6  -4   29.55    2.23
   0   6   4   31.41    2.36
   4   0  -6   31.37    2.20
   6  -4   0   31.42    2.18
   6   4   0   31.17    2.30
  -6  -4   0   28.83    2.26
  -6  -4   0   31.33    1.49
  -6   4   0   30.36    2.32
  -4   0  -6   31.81    2.17
  -4   0  -6   29.78    2.30
  -4   0  -6   29.96    1.50
  -4   0   6   27.28    2.29
  -4   0   6   30.50    1.50
   0  -6  -4   32.44    2.14
  -2   4   6  330.50   16.47
   6  -4  -2  303.98   24.23
   2   6   4  374.79   24.83
   2  -4   6  345.86   16.46
   2   4  -6  375.98   24.28
   2   4  -6  362.18   25.38
  -6   2   4  332.85   16.45
  -4  -6  -2  366.12   25.39
  -2   6  -4  380.79   24.27
   4  -6   2  331.52   25.36
   4   6  -2  358.46   24.81
   4   6  -2  366.24   24.25
  -6   2   4  309.29   24.87
  -6  -4   2  332.94   16.46
   6  -2   4  368.89   24.73
   6   2  -4  346.26   24.79
   6   2  -4  334.90   24.26
  -2  -6   4  312.29   25.36
  -2  -6   4  384.65   16.45
  -4   6   2  326.97   24.86
  -2  -4  -6  317.57   25.40
  -2  -4  -6  358.99   16.49
   2  -6  -4  336.47   24.22
   2  -6  -4  376.34   25.39
  -4  -2   6  340.08   16.47
  -2   4   6  381.29   24.84
  -6  -2  -4  355.21   16.47
   6   4   2  377.30   24.81
   4  -2  -6  336.03   24.24
   4  -2  -6  345.06   25.39
  -4   2  -6  328.36   25.39
  -6   4  -2  392.65   24.79
  -4   2  -6  368.18   24.24
  -4  -6  -2  360.23   16.47
   4   2   6  338.24   24.73
   2  -4  -6  366.40   24.23
   4  -6  -2  341.59   24.23
  -6  -4  -2  352.68   16.46
   6  -2  -4  316.86   24.24
   2   4   6  368.81   24.78
  -6   4   2  357.55   24.88
  -4  -2  -6  371.25   16.49
  -2   4  -6  367.69   25.41
  -6  -4  -2  313.76   25.36
   6   2   4  354.05   24.75
  -4   2   6  342.62   24.82
   2  -4  -6  314.61   25.39
  -2  -6  -4  371.57   25.40
  -2  -6  -4  355.51   16.48
   4   6   2  368.31   24.82
  -4   6  -2  389.91   24.80
  -4   6  -2  338.60   24.24
   4  -6  -2  369.03   25.37
  -2   6   4  344.27   24.87
  -2   6   4  323.75   16.46
  -2  -4   6  370.62   16.47
  -2   4  -6  376.06   24.27
   2  -6   4  320.23   25.37
   2   6  -4  356.11   24.76
   2   6  -4  348.68   24.28
  -6  -2   4  347.16   16.46
  -6   2  -4  372.89   25.37
  -6   2  -4  350.44   16.45
   4  -2   6  330.62   16.46
   4   2  -6  362.21   24.74
   4   2  -6  325.00   24.26
   4   2  -6  336.36   25.36
  -4  -6   2  342.29   25.36
  -4  -6   2  362.55   16.46
   6  -4   2  330.85   24.23
   6  -4   2  344.99   25.35
   6   4  -2  350.83   24.81
   6   4  -2  316.33   24.27
  -4   2   6  330.25   16.47
  -6  -4  -4   25.91    1.27
  -6  -4   4   25.32    1.25
  -6   4  -4   26.63    1.88
  -6   4  -4   26.44    1.90
  -6   4   4   23.52    2.05
  -6   4   4   25.33    1.23
  -4  -6  -4   25.08    1.95
  -4  -6  -4   25.28    1.27
  -4  -6   4   24.57    1.88
  -4  -6   4   25.82    1.25
  -4  -4  -6   21.61    1.94
  -4  -4  -6   25.81    1.28
  -4  -4   6   24.94    1.26
  -4   4  -6   25.68    1.87
  -4   4  -6   24.10    1.95
  -4   4   6   26.13    2.02
  -4   4   6   23.54    1.25
  -4   6  -4   25.52    1.88
  -4   6  -4   26.09    1.88
  -4   6   4   23.57    2.04
   4  -6  -4   27.91    1.82
   4  -6  -4   25.48    1.92
   4  -6   4   24.04    1.90
   4  -4  -6   28.92    1.84
   4  -4  -6   21.71    1.92
   4   4  -6   26.20    1.86
   4   4  -6   25.83    1.89
   4   4   6   25.63    1.89
   4   6  -4   25.28    1.90
   4   6  -4   21.42    1.89
   4   6   4   27.00    1.95
   6  -4  -4   27.90    1.84
   6   4  -4   25.63    1.92
   6   4  -4   24.18    1.90
   6   4   4   25.10    1.90
  -6  -6   0  311.82   21.62
  -6  -6   0  311.66   14.04
  -6   0  -6  283.20   21.63
  -6   0  -6  294.50   14.04
  -6   0   6  294.68   14.04
  -6   6   0  303.47   21.18
   0  -6  -6  329.83   20.63
   0  -6  -6  274.09   21.65
   0  -6   6  289.67   14.02
   0   6  -6  267.86   20.69
   0   6   6  295.30   21.18
   0   6   6  274.69   14.04
   6  -6   0  310.84   20.66
   6  -6   0  314.75   21.60
   6   0  -6  291.59   20.68
   6   6   0  315.35   21.20
  -6  -6  -2    7.71    0.68
  -6  -6  -2    8.19    0.47
  -6  -6   2    7.93    0.63
  -6  -6   2    8.09    0.46
  -6  -2  -6    6.34    0.66
  -6  -2  -6    7.61    0.47
  -6  -2   6    7.25    0.45
  -6   2  -6    7.62    0.65
  -6   2  -6    6.59    0.68
  -6   2  -6    7.23    0.42
  -6   2   6    6.20    0.83
  -6   2   6    7.19    0.43
  -6   6  -2    7.73    0.72
  -6   6   2    7.52    0.84
  -2  -6  -6    7.20    0.74
  -2  -6  -6    6.69    0.47
  -2  -6   6    7.31    0.66
  -2  -6   6    7.56    0.45
  -2   6  -6    7.44    0.70
  -2   6  -6    8.25    0.71
  -2   6   6    6.45    0.83
  -2   6   6    6.46    0.45
   2  -6  -6    7.86    0.61
   2  -6  -6    6.81    0.71
   2   6  -6    7.23    0.71
   2   6   6    6.89    0.77
   6  -6  -2    8.42    0.62
   6  -6   2    7.48    0.63
   6  -6   2    7.76    0.62
   6  -2  -6    8.27    0.65
   6   2  -6    8.55    0.67
   6   2  -6    6.87    0.67
   6   2   6    7.04    0.62
   6   6  -2    7.15    0.76
   6   6  -2    7.40    0.68
   6   6   2    7.87    0.78
  -6  -6  -4  224.94   17.79
  -6  -6  -4  249.59   11.55
  -6  -6   4  247.90   11.54
  -6  -4  -6  250.98   11.55
  -6  -4   6  245.52   11.55
  -6   4  -6  261.32   17.01
  -6   4  -6  243.49   17.78
  -6   4   6  240.79   17.48
  -6   4   6  238.46   11.52
  -6   6   4  219.54   17.48
  -4  -6  -6  224.95   17.80
  -4  -6  -6  234.14   11.55
  -4  -6   6  239.23   17.75
  -4  -6   6  243.08   11.54
  -4   6  -6  251.05   17.02
  -4   6  -6  264.98   17.80
  -4   6   6  226.68   17.45
  -4   6   6  234.86   11.52
   4  -6  -6  258.63   16.97
   4  -6  -6  220.65   17.78
   4   6  -6  238.07   17.32
   4   6  -6  238.24   17.04
   4   6   6  257.19   17.38
   6  -6  -4  260.25   16.98
   6  -6   4  249.27   17.76
   6  -4  -6  267.19   16.99
   6   4  -6  267.14   17.36
   6   4  -6  253.74   17.04
   6   4   6  237.02   17.33
   6   6  -4  256.31   17.40
   6   6  -4  211.26   17.02
   6   6   4  261.00   17.39
  -6  -6  -6    6.64    0.76
  -6  -6  -6    7.67    0.51
  -6  -6   6    6.97    0.49
  -6   6  -6    6.32    0.73
  -6   6   6    6.89    0.90
   6  -6  -6    7.74    0.66
   6   6  -6    7.71    0.69
   6   6  -6    7.65    0.74
   6   6   6    7.72    0.77
  -7  -1  -1   41.88    2.03
  -7  -1   1   43.37    2.03
  -7   1  -1   45.14    2.02
  -7   1   1   45.43    3.19
  -7   1   1   45.63    2.03
  -1  -7  -1   48.05    3.14
  -1  -7  -1   41.43    2.03
  -1  -7   1   47.55    3.13
  -1  -7   1   41.59    2.02
  -1  -1  -7   42.86    2.99
  -1  -1  -7   38.76    3.16
  -1  -1   7   41.28    2.07
  -1   1  -7   45.55    3.00
  -1   1  -7   41.94    3.17
  -1   1   7   40.17    2.06
  -1   7  -1   40.29    3.14
  -1   7  -1   37.40    2.98
  -1   7   1   37.54    3.17
   1  -7  -1   43.51    2.97
   1  -7  -1   44.06    3.13
   1  -7   1   43.56    3.12
   1  -1  -7   40.78    3.00
   1  -1  -7   40.39    3.16
   1  -1   7   42.53    2.06
   1   1  -7   42.73    3.01
   1   1  -7   41.10    3.17
   1   1   7   40.35    2.06
   1   7  -1   40.41    3.13
   1   7  -1   40.43    2.98
   1   7   1   38.24    3.16
   1   7   1   43.37    2.97
   7  -1  -1   45.88    2.99
   7  -1   1   42.58    2.98
   7   1  -1   41.89    3.10
   7   1  -1   40.30    3.00
   7   1   1   44.29    3.09
   7   1   1   41.07    2.98
  -7  -1  -3   33.03    2.79
  -7  -1  -3   37.37    1.83
   7  -3  -1   37.88    2.68
  -7   1   3   34.06    2.89
  -7   1   3   41.32    1.82
  -3  -7  -1   40.15    2.81
  -3  -7  -1   36.80    1.83
   7  -1   3   36.73    2.73
   7  -1   3   37.91    2.66
  -1  -7   3   38.21    1.81
  -1  -7   3   39.24    2.79
  -3   7   1   33.94    2.87
  -1  -3  -7   39.43    2.66
   3  -1  -7   39.86    2.84
   1  -7  -3   38.36    2.65
   1  -7  -3   37.38    2.81
  -1   3   7   38.89    2.79
  -1   3   7   37.67    1.85
  -1   7  -3   38.87    2.79
   1   7   3   37.16    2.87
   1  -3   7   34.81    1.84
   1   3  -7   39.54    2.71
   1   3  -7   33.15    2.84
  -7  -3   1   39.43    1.83
   3  -1  -7   40.03    2.70
  -1   7  -3   35.96    2.71
  -3  -1   7   35.79    1.85
   3  -7   1   40.33    2.79
   3   7  -1   35.26    2.81
   3   7  -1   35.10    2.66
   7   3   1   39.86    2.80
  -3   1  -7   39.47    2.84
  -7   3  -1   42.42    2.83
   7   1  -3   37.01    2.80
   1   3   7   39.43    2.77
  -7  -1   3   38.75    1.82
   3  -7  -1   40.94    2.67
   1   3   7   36.24    1.85
  -1  -3   7   36.32    1.85
  -3  -7   1   40.15    2.80
   3   1  -7   39.16    2.70
   3   1  -7   37.34    2.71
  -3   7  -1   38.66    2.84
   1  -3  -7   39.23    2.68
   3  -7  -1   41.11    2.80
   7  -1  -3   38.42    2.69
   7   3  -1   33.44    2.71
  -3  -7   1   38.80    1.82
   1  -7   3   37.53    2.79
   1   7  -3   36.64    2.77
   1   7  -3   38.74    2.72
  -1  -7  -3   36.76    1.84
  -3   7  -1   35.48    2.68
  -7   1  -3   39.71    1.82
   3   7   1   37.83    2.64
  -1   7   3   35.75    2.90
  -1   3  -7   38.49    2.71
  -1   3  -7   31.99    2.84
  -1  -7  -3   34.50    2.81
   7  -3   1   35.64    2.67
   7   3  -1   37.59    2.81
   7   1   3   38.13    2.75
  -3   1   7   35.63    2.78
  -3   1   7   36.12    1.85
  -1  -7  -3   40.42    2.64
  -7   3   1   38.92    1.80
  -3  -1  -7   40.26    2.66
  -3  -1  -7   33.14    2.82
   3  -1   7   35.25    1.83
  -7   3   1   39.78    2.88
   3   7   1   37.28    2.84
  -7  -3  -1   39.08    1.83
  -3  -7   3   33.59    2.49
  -3  -7  -3   32.07    1.65
  -7   3   3   35.76    1.62
  -3  -7  -3   34.95    2.54
  -7   3  -3   37.73    2.50
  -7   3  -3   31.63    2.47
  -7   3   3   28.72    2.60
   3   7  -3   33.91    2.44
  -3   3   7   31.71    1.66
  -3   7  -3   36.36    2.51
  -7  -3  -3   34.61    1.65
  -7  -3   3   34.52    1.64
   3   7  -3   30.67    2.49
   3  -7  -3   34.58    2.52
   3  -7   3   34.53    2.50
   3  -3  -7   37.09    2.41
   3  -3   7   32.40    1.64
   3   3  -7   35.55    2.45
   3   3  -7   31.93    2.53
   3   3   7   33.33    2.46
  -3   7  -3   33.51    2.43
  -3   7   3   29.81    2.62
   3  -7  -3   36.28    2.38
   3   7   3   36.31    2.59
   7  -3  -3   33.47    2.40
   7  -3   3   32.16    2.39
   7   3  -3   32.04    2.52
   7   3  -3   31.58    2.45
   7   3   3   32.06    2.48
  -3  -3   7   32.58    1.66
  -3   3  -7   35.68    2.43
  -3   3  -7   30.14    2.54
  -3   3   7   35.07    2.55
  -3  -3  -7   33.78    1.66
  -3  -7   3   34.16    1.63
  -7  -1  -5   30.21    2.54
   5   7  -1   34.23    2.59
   5   7  -1   33.34    2.41
  -5   7   1   32.21    2.62
   7  -5  -1   35.66    2.43
   7  -1   5   31.21    2.45
   7   1  -5   36.75    2.54
   7   1  -5   31.21    2.46
  -1   5   7   34.56    2.59
  -7  -1  -5   33.31    1.67
   5  -7   1   32.40    2.43
   5  -7   1   34.85    2.52
  -7   1   5   34.13    1.66
  -5  -7  -1   39.38    2.57
  -5  -7  -1   36.27    1.68
  -5   1  -7   34.26    2.57
  -7   1   5   28.39    2.64
  -5  -1   7   32.60    1.68
   1   7   5   34.72    2.62
  -1  -5  -7   30.04    2.59
  -1  -7   5   33.76    2.54
   1   5  -7   33.49    2.58
   7   5   1   35.34    2.58
  -7  -5   1   34.83    1.67
  -1   5   7   33.72    1.68
  -1  -7   5   34.07    1.65
  -1   7  -5   31.42    2.49
   1  -5   7   30.78    1.66
   1   5  -7   38.17    2.50
  -7   5  -1   34.61    2.57
   1  -7  -5   32.40    2.57
   5  -1  -7   34.88    2.46
   1  -7  -5   33.98    2.40
  -5   1  -7   39.32    2.44
  -7  -1   5   34.26    1.67
  -1   5  -7   36.11    2.48
  -5  -7   1   36.55    1.67
  -1   5  -7   32.43    2.59
  -1   7   5   32.26    2.64
  -1   7   5   31.05    1.67
   5  -7  -1   34.83    2.53
   1   5   7   34.29    2.56
   1  -7   5   32.50    2.54
   1   7  -5   33.12    2.48
   1   7  -5   31.24    2.50
   5   7   1   35.60    2.60
   5  -7  -1   35.17    2.43
   5   1  -7   38.10    2.48
   5   1  -7   32.14    2.47
  -7   1  -5   31.80    2.55
   7  -5   1   35.41    2.44
   7   5  -1   35.84    2.60
  -5   1   7   33.45    1.68
  -1  -7  -5   35.01    2.59
  -1  -7  -5   33.47    1.68
  -1  -5   7   32.16    1.67
   1  -5  -7   36.52    2.42
  -5   1   7   31.30    2.58
  -5  -1  -7   32.60    1.68
  -5   7  -1   36.94    2.59
   7  -1  -5   34.38    2.45
  -5  -7   1   38.91    2.54
  -7   1  -5   33.86    1.66
  -7   5   1   36.32    2.64
  -5  -1  -7   30.50    2.56
   7   1   5   31.02    2.47
  -7  -5  -1   34.73    1.67
  -3   7  -5   30.85    2.27
   7   3  -5   30.96    2.27
   7   3  -5   32.40    2.31
   5   7  -3   30.80    2.25
  -5  -7  -3   32.71    1.53
  -5   3  -7   33.58    2.23
  -5  -3   7   29.77    1.53
   3   7   5   33.13    2.37
   5  -7   3   30.10    2.29
   5   7  -3   32.79    2.33
   7  -5  -3   32.48    2.21
   7   5   3   32.98    2.33
  -3   5   7   30.15    2.37
  -3   5   7   29.04    1.52
   3  -7  -5   32.35    2.18
   3  -7  -5   30.98    2.34
   3   5  -7   30.87    2.26
  -7  -3  -5   32.28    1.53
  -3  -7   5   31.02    1.51
  -7   5  -3   31.94    2.29
  -7   3   5   28.15    2.44
  -7   3   5   30.52    1.49
  -5  -7  -3   32.57    2.35
   5  -3  -7   31.42    2.22
  -5   3  -7   26.90    2.33
  -3  -7   5   29.80    2.29
  -5   7   3   26.18    2.41
  -3  -5   7   30.40    1.53
  -7  -3   5   30.51    1.51
   5   7   3   33.80    2.37
  -7  -5  -3   28.64    1.52
  -7   3  -5   30.43    2.31
   7  -3  -5   31.85    2.22
  -5  -3  -7   26.39    2.32
  -5  -3  -7   32.11    1.54
   5  -7  -3   31.54    2.20
  -5  -7   3   33.11    2.29
  -5  -7   3   31.67    1.51
  -5   3   7   28.85    2.37
  -5   3   7   30.53    1.52
  -3  -7  -5   29.02    2.35
  -3  -7  -5   29.86    1.53
  -3   5  -7   34.41    2.26
   3   5   7   31.97    2.30
   7   3   5   29.43    2.26
  -3   7   5   28.51    2.43
   3  -5  -7   26.51    2.33
   3  -7   5   30.30    2.31
   3   7  -5   28.51    2.25
   3   7  -5   26.59    2.27
   5  -7  -3   29.98    2.31
  -7   5   3   28.30    2.44
   5  -3   7   29.12    1.50
   5   3  -7   32.77    2.24
   5   3  -7   31.76    2.26
   5   3  -7   27.21    2.28
  -5   7  -3   32.67    2.30
   7  -5   3   31.68    2.21
   7  -5   3   31.58    2.27
   7   5  -3   30.40    2.34
   7   5  -3   26.52    2.26
  -3   5  -7   30.22    2.35
  -7  -5  -5   26.51    1.37
  -7  -5   5   26.25    1.36
  -7   5   5   26.53    2.24
  -5  -7  -5   26.84    2.12
  -5  -7  -5   28.90    1.39
  -5  -7   5   27.39    2.04
  -5  -7   5   27.13    1.36
  -5  -5  -7   27.26    1.39
  -5  -5   7   26.75    2.04
  -5  -5   7   26.95    1.38
  -5   5  -7   29.53    2.03
  -5   5  -7   25.54    2.10
  -5   5   7   26.51    2.18
  -5   5   7   25.50    1.35
  -5   7  -5   25.72    2.04
  -5   7   5   25.61    2.21
   5  -7  -5   27.49    1.97
   5  -7  -5   25.01    2.08
   5  -7   5   26.09    2.06
   5  -5  -7   29.05    1.98
   5   5  -7   28.56    2.05
   5   7  -5   29.14    2.05
   5   7  -5   22.75    2.04
   5   7   5   29.70    2.13
   7  -5  -5   30.67    1.99
   7   5  -5   28.89    2.08
   7   5  -5   25.82    2.06
   7   5   5   25.90    2.04
  -7  -7  -1   24.14    1.95
  -7  -7  -1   26.36    1.30
  -7  -7   1   26.64    1.29
  -7  -1  -7   23.79    1.94
  -7  -1  -7   24.71    1.29
  -7  -1   7   24.39    1.29
  -7   1  -7   25.85    1.95
  -7   1  -7   26.06    1.27
  -7   1   7   22.08    2.05
  -7   1   7   25.66    1.29
  -7   7  -1   26.86    2.00
  -7   7   1   26.15    2.06
  -1  -7  -7   23.83    2.00
  -1  -7   7   25.33    1.97
  -1  -7   7   25.14    1.28
  -1   7  -7   26.57    1.93
  -1   7   7   23.97    2.04
  -1   7   7   25.51    1.30
   1  -7  -7   22.52    1.99
   1   7  -7   26.58    1.93
   1   7   7   25.36    2.02
   7  -7  -1   24.40    1.85
   7  -7   1   24.41    1.85
   7  -1  -7   24.91    1.88
   7   1  -7   28.61    1.92
   7   1  -7   24.27    1.90
   7   7  -1   26.74    2.05
   7   7   1   28.50    2.06
  -7  -7  -3   21.22    1.78
  -7  -7  -3   23.91    1.18
  -7  -7   3   21.45    1.16
  -7  -3  -7   21.82    1.76
  -7  -3  -7   22.18    1.18
  -7  -3   7   20.92    1.17
  -7   3  -7   21.21    1.76
  -7   3   7   21.38    1.89
  -7   3   7   22.70    1.15
  -7   7  -3   22.98    1.79
  -7   7   3   21.38    1.91
  -3  -7  -7   21.36    1.83
  -3  -7  -7   21.67    1.18
  -3  -7   7   22.90    1.76
  -3  -7   7   22.76    1.17
  -3   7  -7   24.38    1.75
  -3   7   7   21.61    1.87
  -3   7   7   20.71    1.15
   3  -7  -7   24.21    1.66
   3  -7  -7   21.55    1.80
   3   7  -7   22.47    1.75
   3   7   7   24.47    1.82
   7  -7  -3   22.85    1.67
   7  -7   3   21.50    1.68
   7  -7   3   22.65    1.72
   7  -3  -7   24.32    1.70
   7   3  -7   24.88    1.73
   7   3  -7   23.55    1.75
   7   7  -3   23.85    1.84
   7   7   3   24.97    1.83
  -7  -7  -5   18.82    1.61
  -7  -7  -5   20.82    1.07
  -7  -7   5   20.04    1.05
  -7  -5  -7   19.62    1.07
  -7  -5   7   19.17    1.06
  -7   5  -7   21.64    1.60
  -7   5   7   20.23    1.01
  -5  -7  -7   19.14    1.65
  -5  -7  -7   19.72    1.07
  -5  -7   7   21.41    1.55
  -5  -7   7   20.23    1.07
   5  -7  -7   16.52    1.50
   5  -7   7   18.52    1.60
   5   7   7   21.70    1.66
   7  -7   5   20.86    1.56
   7   7  -5   18.31    1.58
   7   7   5   20.34    1.63
  -7  -7  -7   13.26    1.27
  -7  -7  -7   14.80    0.84
  -7  -7   7   14.77    0.85
   7  -7   7   14.43    1.23
  -8   0   0  382.31   19.76
   0  -8   0  408.63   30.49
   0   0  -8  450.48   29.12
   0   0  -8  423.03   30.51
   0   0   8  454.26   19.81
   0   8   0  401.53   29.82
   0   8   0  433.65   29.09
   8   0   0  421.14   29.78
   8   0   0  406.84   29.13
  -8   0  -2   27.21    1.37
  -8   0   2   27.56    1.37
  -2  -8   0   31.30    2.12
  -2  -8   0   28.99    1.37
  -2   8   0   26.75    2.19
   0  -2  -8   28.73    2.01
   0  -2  -8   25.41    2.14
   0  -2   8   28.62    1.42
   0   2  -8   28.88    2.03
   0   2  -8   25.89    2.15
   0   2   8   27.75    1.41
   2  -8   0   32.07    2.11
   2   8   0   25.61    2.17
   2   8   0   27.96    1.99
   8   0  -2   25.04    2.12
   8   0  -2   26.99    2.02
   8   0   2   28.10    2.08
   8   0   2   25.66    2.00
   2   0  -8   30.85    2.05
   2   0  -8   31.85    2.16
   2   0   8   28.65    1.40
   8  -2   0   27.72    2.01
   8   2   0   29.18    2.13
   8   2   0   25.85    2.03
   0  -8  -2   28.25    2.12
   0  -8   2   28.15    2.10
   0   8  -2   24.99    2.12
   0   8  -2   24.66    2.02
   0   8   2   24.08    2.20
  -2   0  -8   26.76    2.14
  -2   0   8   29.13    1.43
   0  -8  -2   27.59    1.97
  -8  -2   0   30.08    1.38
  -8   2   0   30.88    2.19
  -8   2   0   30.31    1.36
   2   2  -8  267.23   22.38
  -2   2  -8  350.70   21.36
  -2   2  -8  274.88   22.38
  -2   2   8  288.53   21.81
  -2   2   8  311.62   14.54
  -2   8  -2  307.21   21.87
  -2  -8  -2  293.98   14.51
  -2  -8   2  301.89   22.35
  -2  -8   2  312.46   14.50
  -2  -2  -8  332.95   21.33
  -2  -2  -8  281.18   22.38
  -2  -2   8  291.17   14.54
  -8   2   2  331.35   14.49
  -2  -8  -2  297.78   21.32
  -2  -8  -2  325.48   22.38
  -8  -2  -2  310.34   14.51
  -8  -2   2  305.25   14.50
   2  -2  -8  308.59   22.39
   2  -2   8  311.43   14.52
   2   2  -8  328.85   21.38
   2  -8  -2  321.14   21.34
   2  -8  -2  323.23   22.37
   2  -8   2  320.05   22.36
   2  -2  -8  343.28   21.37
   8   2  -2  319.25   21.89
   8   2  -2  300.86   21.40
   8   2   2  323.10   21.85
  -2   8  -2  306.32   21.36
  -2   8   2  262.00   21.93
   2   2   8  293.35   14.52
   2   8  -2  286.49   21.87
   2   8  -2  304.55   21.35
   2   8   2  304.43   21.94
   8  -2  -2  310.98   21.37
   8  -2   2  300.46   21.36
  -8   2   2  322.40   21.97
  -8   2  -2  315.55   14.49
  -8   0  -4  344.29   16.48
  -4   0   8  349.27   16.52
   8   4   0  365.35   24.88
   8   0  -4  331.34   24.29
   8   0   4  344.06   24.78
   0   8  -4  351.60   24.31
   0   8   4  349.99   24.94
   4   0  -8  367.44   24.30
   4   0  -8  329.53   25.42
   4   0   8  336.40   16.49
   8  -4   0  355.14   24.29
   0  -8  -4  360.34   24.25
   0  -8  -4  347.25   25.43
   0  -8  -4  313.20   16.49
   0  -8   4  332.56   25.41
   0   8  -4  351.72   24.80
   0   4  -8  312.99   25.44
   0   4   8  362.24   24.81
   0   4   8  349.58   16.51
   4  -8   0  359.22   24.27
   4  -8   0  373.17   25.41
   4   8   0  348.79   24.90
   8   0  -4  342.23   24.86
  -8   4   0  371.23   24.89
  -4   0  -8  358.02   25.43
   0  -4   8  337.55   16.51
  -8  -4   0  329.01   16.48
  -8   0   4  330.57   16.48
  -4  -8   0  382.83   25.43
  -4  -8   0  358.32   16.49
  -4   8   0  333.18   24.88
   0  -4  -8  383.65   24.26
   0   4  -8  387.21   24.30
  -8   4  -2   24.10    1.82
  -8  -2  -4   24.06    1.18
   2  -8  -4   24.97    1.82
   4   8  -2   21.86    1.84
  -8   2   4   24.53    1.16
  -8  -4   2   22.96    1.18
  -4  -8  -2   22.45    1.19
  -4   2  -8   22.88    1.82
   8   4   2   23.43    1.82
  -2  -4  -8   20.49    1.84
   8   2  -4   22.21    1.83
  -2  -8   4   24.46    1.78
  -2  -8   4   24.46    1.16
  -2   4   8   24.23    1.83
  -2   4   8   24.52    1.21
   4  -2  -8   25.45    1.82
   2  -8  -4   26.39    1.69
   2  -4   8   23.40    1.19
   2   4  -8   26.80    1.77
   2   4  -8   22.25    1.84
   8   2  -4   22.90    1.77
   2   8   4   26.65    1.95
   4  -2  -8   25.34    1.74
   4  -8   2   23.24    1.78
   8  -4  -2   22.65    1.71
   4   8  -2   21.97    1.72
  -2   8  -4   25.43    1.80
  -8   2   4   19.80    1.95
   8  -2   4   23.25    1.73
   8  -2   4   22.36    1.70
  -4  -8  -2   23.24    1.82
  -2   8  -4   25.53    1.78
  -4  -2   8   22.09    1.22
   2   4   8   22.77    1.20
  -4   8  -2   22.24    1.83
   2  -4  -8   20.20    1.82
  -8  -2   4   24.40    1.18
   2  -8   4   25.06    1.80
   4   8   2   24.18    1.91
  -8   4   2   22.02    1.93
   4  -8  -2   24.63    1.70
   4  -8  -2   22.97    1.79
   4  -2   8   23.51    1.19
   4   2  -8   24.76    1.76
  -2  -4   8   23.97    1.22
  -2   4  -8   21.04    1.84
   8   2   4   25.04    1.77
  -4  -2  -8   24.48    1.20
   2   8  -4   23.67    1.78
  -4  -8   2   23.77    1.78
  -4  -8   2   23.06    1.18
  -4   2   8   20.77    1.81
  -4   2   8   22.59    1.21
  -2  -8  -4   24.93    1.84
  -2  -8  -4   23.68    1.20
   8   4  -2   21.85    1.85
  -2   8   4   22.48    1.96
   2   8  -4   24.83    1.79
   8  -4   2   22.08    1.71
  -4  -2  -8   21.85    1.82
   8  -2  -4   23.65    1.72
  -8  -4  -2   22.81    1.18
   4   2  -8   20.00    1.80
   8   4  -4  257.14   19.51
   8   4  -4  279.79   19.93
   4   8   4  323.92   19.99
  -4   8   4  243.50   20.00
  -4   4   8  279.20   19.92
  -8  -4  -4  280.65   13.22
  -4   4   8  278.92   13.23
  -8   4   4  248.83   20.02
  -4  -8  -4  281.34   20.39
  -4  -8  -4  281.92   13.22
  -4  -8   4  286.19   20.34
  -4  -8   4  282.40   13.20
  -4  -4  -8  240.75   20.37
  -4  -4  -8  287.62   13.23
  -4  -4   8  280.65   13.24
  -4   4  -8  318.73   19.46
  -4   4  -8  260.02   20.37
  -8  -4   4  281.20   13.21
   4  -8  -4  299.46   19.44
   4  -8  -4  287.58   20.37
   4  -8   4  287.49   20.36
   4  -4  -8  310.08   19.46
   4  -4  -8  262.29   20.37
   4   4  -8  300.83   19.49
   4   4  -8  271.20   20.35
   4   8  -4  277.15   19.89
   4   8  -4  275.34   19.48
  -4   8  -4  292.66   19.49
   8  -4   4  249.06   19.44
   8  -4  -4  281.82   19.46
   8   4   4  290.92   19.90
  -6   0   8   18.11    1.02
   0   8   6   18.27    1.65
   0   8  -6   17.79    1.52
   0   8   6   17.54    1.01
   6   0  -8   22.43    1.47
   6   0  -8   20.63    1.50
   8  -6   0   18.42    1.44
   8   6   0   19.65    1.63
   8   0  -6   18.49    1.47
   0  -8  -6   17.87    1.56
   0  -8   6   17.92    1.52
  -8   0  -6   18.45    1.50
  -8   0  -6   18.67    1.00
  -8   0   6   18.97    1.00
  -6  -8   0   20.60    1.53
  -6  -8   0   20.65    1.02
  -6   8   0   20.05    1.62
   0  -6  -8   17.09    1.57
   0  -6   8   16.86    1.00
   0   6  -8   21.18    1.50
   0   6  -8   18.15    1.58
   0   6   8   17.86    1.57
   0   6   8   18.11    1.02
   6  -8   0   20.88    1.44
   6  -8   0   20.24    1.49
   6   8   0   19.91    1.63
   8   0  -6   22.31    1.55
  -6   0  -8   19.88    1.52
  -8  -6   0   20.04    1.01
  -8   6   0   19.99    1.61
  -6   2  -8  212.93   15.23
  -8   6  -2  214.23   14.91
   8   6   2  228.63   14.96
  -2   6   8  198.68   14.92
  -2   6   8  208.08    9.90
  -6  -8  -2  217.99    9.90
  -6   8   2  196.68   14.99
  -2  -6  -8  175.91   15.26
  -8   2   6  214.08    9.88
  -2  -8   6  216.56   15.23
   6  -8   2  208.32   14.56
   6  -8   2  221.52   15.21
   6   8  -2  212.23   14.96
  -8   2   6  191.89   15.02
   2  -8  -6  208.86   14.52
   8   2  -6  237.79   14.91
   8   2  -6  203.36   14.60
   2   6  -8  228.11   14.60
   8  -6  -2  213.90   14.56
  -8  -2  -6  216.26    9.90
  -8  -6   2  203.34    9.89
   2   8   6  224.86   14.97
  -2   8  -6  210.09   14.61
  -2  -8   6  205.62    9.88
  -6  -8  -2  213.20   15.25
  -6  -2   8  188.94    9.91
   2  -8  -6  199.91   15.25
   6  -2  -8  220.66   14.58
  -8  -2  -6  200.22   15.21
  -2   6  -8  233.68   14.59
   6  -8  -2  211.70   14.55
   6  -2   8  199.63    9.87
   2  -6  -8  185.03   15.26
  -6  -2  -8  213.33    9.90
   6   2  -8  214.01   14.59
  -2  -6   8  208.81    9.91
  -6   2   8  193.65   14.93
  -6   2   8  208.92    9.90
  -2  -8  -6  195.01   15.26
  -2  -8  -6  208.41    9.90
   6  -8  -2  213.21   15.22
   8   6  -2  207.86   14.98
   2  -8   6  195.11   15.23
   2   8  -6  195.13   14.60
  -6   8  -2  215.11   14.91
   8  -2  -6  213.21   14.58
   8  -6   2  201.73   14.56
  -8  -2   6  195.44    9.89
  -8   2  -6  199.77   15.22
   6   8   2  239.80   15.01
  -2   8   6  198.23   15.00
  -2   8   6  192.68    9.89
   2  -6  -8  229.88   14.54
  -6  -8   2  221.91   15.22
  -6  -8   2  221.97    9.89
  -8  -6  -2  209.56    9.89
  -6  -2  -8  206.25   15.24
  -2   6  -8  199.79   15.27
  -8   6   2  213.30   15.02
   8   4  -6   17.62    1.38
  -4   6   8   15.70    0.90
  -4  -8   6   16.00    1.32
  -4  -8   6   15.76    0.90
  -8   4   6   15.66    1.54
   6  -8   4   17.80    1.34
   6   8  -4   18.28    1.39
  -8  -6   4   16.24    0.90
   8   4  -6   17.88    1.36
  -4   6   8   15.80    1.45
  -8   4   6   16.69    0.86
  -6  -8  -4   15.99    1.40
  -6  -8  -4   16.92    0.92
   4  -8  -6   17.10    1.26
   8   6   4   18.18    1.40
  -4  -6  -8   15.54    1.42
  -6   4  -8   18.97    1.35
  -6   4  -8   16.37    1.37
   6  -4  -8   18.34    1.31
  -6  -4   8   16.52    0.94
  -8  -4  -6   14.99    1.33
  -8  -4  -6   16.78    0.92
   4  -8  -6   16.41    1.39
   4   8   6   18.01    1.46
  -8   4  -6   17.46    1.35
  -8  -6  -4   13.99    1.34
  -8  -6  -4   16.73    0.91
   6   8   4   19.57    1.48
  -6  -4  -8   15.92    1.38
  -6  -4  -8   17.28    0.93
  -4   6  -8   15.98    1.41
  -4  -6   8   17.49    1.35
  -4  -6   8   16.44    0.94
  -6   4   8   16.28    1.45
  -6   4   8   16.77    0.90
  -4  -8  -6   16.26    1.43
  -4  -8  -6   16.00    0.92
   4  -6  -8   18.13    1.29
   4  -6  -8   15.18    1.38
  -4   8   6   15.13    1.54
  -6  -8   4   18.17    1.32
  -8  -4   6   15.76    0.90
   4  -8   6   15.97    1.37
   4   8  -6   14.75    1.36
   6  -8  -4   15.75    1.26
  -4   6  -8   19.45    1.35
   8  -6   4   15.93    1.29
   8   6  -4   17.60    1.42
  -6  -8   4   17.79    0.91
  -8  -6  -6  121.40   10.44
  -8  -6  -6  150.93    6.81
  -8  -6   6  140.14    6.80
  -6  -8  -6  139.78   10.50
  -6  -8  -6  144.93    6.81
  -6  -8   6  145.62    6.81
  -6  -6  -8  131.54   10.48
  -6  -6  -8  144.29    6.81
  -6  -6   8  146.73    6.83
  -6   6  -8  156.18   10.49
   6  -8   6  147.93   10.46
   8  -6   6  143.87   10.44
  -8  -8   0  201.72    9.22
  -8   0  -8  192.83   14.16
  -8   0  -8  192.35    9.20
  -8   0   8  199.55    9.23
   0  -8  -8  170.59   14.21
   0  -8   8  200.67   14.21
   0   8   8  179.88   13.91
   0   8   8  193.46    9.22
   8   0  -8  217.84   13.85
  -8  -8  -2   15.74    0.92
  -8  -8   2   15.73    0.91
  -8  -2  -8   16.32    1.33
  -8  -2  -8   16.62    0.91
  -8  -2   8   16.03    0.93
  -8   2  -8   16.08    1.32
  -8   2   8   16.13    0.90
  -2  -8  -8   15.29    1.42
  -2  -8   8   18.45    1.40
  -2   8   8   17.47    0.91
   2  -8  -8   15.81    1.41
   2  -8   8   16.13    1.40
   2   8   8   17.63    0.92
  -8  -8  -4  145.49   11.56
  -8  -8  -4  159.79    7.52
  -8  -8   4  160.73    7.52
  -8  -4  -8  159.50   11.55
  -8  -4  -8  162.26    7.52
  -8  -4   8  153.77    7.53
  -8   4  -8  164.70   11.55
  -8   4   8  159.47    7.50
  -4  -8  -8  145.58   11.60
  -4  -8  -8  166.09    7.52
  -4  -8   8  175.61   11.57
  -4  -8   8  157.45    7.53
   4  -8  -8  145.35   11.58
   4  -8   8  154.86   11.57
  -8  -8  -6   11.46    1.13
  -8  -8  -6   12.57    0.77
  -8  -8   6   12.32    0.76
  -8  -6  -8   12.08    1.12
  -8  -6  -8   13.20    0.77
  -8  -6   8   11.53    0.79
  -6  -8  -8   12.25    1.20
  -6  -8  -8   13.16    0.77
  -6  -8   8   12.83    0.79
   6  -8   8   12.47    1.15
   8  -8   6   11.76    1.12
  -8  -8  -8   96.43    7.28
  -8  -8  -8  100.21    4.74
  -8  -8   8   97.83    4.76
  -9  -1  -1   33.67    1.67
  -9  -1   1   35.01    1.67
  -9   1  -1   34.77    1.66
  -9   1   1   36.24    1.66
  -1  -9  -1   34.30    2.41
  -1  -9  -1   35.87    2.58
  -1  -9   1   36.59    2.57
  -1  -1  -9   35.31    2.44
  -1  -1  -9   33.44    2.59
  -1  -1   9   33.50    1.72
  -1   1  -9   37.12    2.46
  -1   1  -9   35.95    2.60
  -1   1   9   35.69    1.72
  -1   9  -1   31.29    2.61
  -1   9  -1   31.58    2.45
  -1   9   1   29.75    2.66
   1  -9  -1   33.41    2.42
   1  -9  -1   34.34    2.57
   1  -9   1   34.93    2.56
   1  -1  -9   35.73    2.47
   1  -1  -9   35.57    2.60
   1  -1   9   35.09    1.71
   1   1  -9   35.88    2.47
   1   1  -9   37.27    2.61
   1   1   9   34.50    1.70
   1   9  -1   31.55    2.61
   1   9  -1   32.21    2.44
   1   9   1   30.06    2.65
   9  -1  -1   33.38    2.56
   9  -1  -1   32.77    2.46
   9  -1   1   32.81    2.52
   9  -1   1   32.33    2.45
   9   1  -1   34.72    2.58
   9   1  -1   31.82    2.47
   9   1   1   34.54    2.55
  -9  -1  -3   29.64    1.52
  -1  -9   3   31.96    2.32
  -1   9  -3   30.15    2.34
  -9   1   3   31.67    1.51
  -3  -9  -1   30.78    2.34
  -3  -9  -1   29.24    1.52
   1  -9  -3   30.18    2.34
  -1   9  -3   29.80    2.26
   1   9   3   29.02    2.46
  -3   9   1   26.84    2.42
  -1  -3  -9   28.65    2.37
   3  -1  -9   33.54    2.26
   3  -1  -9   34.12    2.36
  -3  -1   9   29.46    1.58
  -1   3   9   32.05    1.56
   3   1   9   29.36    1.53
   1  -3   9   30.55    1.55
   1   3  -9   34.06    2.25
   1   3  -9   28.82    2.37
   9   3   1   32.62    2.35
   9  -3  -1   27.38    2.21
   9   1  -3   27.40    2.25
   3  -9   1   34.07    2.33
   3   9  -1   29.00    2.39
   3   9  -1   28.83    2.20
  -9   3  -1   34.65    2.38
  -3   1  -9   33.86    2.36
   9  -1   3   30.06    2.27
   9   1  -3   29.96    2.36
  -9  -3   1   33.21    1.53
   1  -9  -3   29.34    2.18
   3  -1   9   31.75    1.54
   9  -1  -3   29.70    2.24
  -3  -9   1   30.44    1.52
   1  -3  -9   28.51    2.36
   3  -9  -1   32.04    2.20
   9  -3   1   27.66    2.21
   9   3  -1   29.97    2.36
   3   1  -9   32.20    2.26
  -1   3  -9   29.91    2.37
   1  -9   3   31.30    2.32
   1   9  -3   28.73    2.32
   1   9  -3   31.61    2.26
  -3   9  -1   29.25    2.38
   3   1  -9   29.99    2.36
  -1   3  -9   31.87    2.24
  -9   1  -3   30.81    1.51
   3  -9  -1   34.35    2.34
  -1   9   3   27.42    2.47
   1   3   9   31.65    1.55
   9   1   3   30.38    2.28
  -3   1   9   31.28    1.57
  -1  -9  -3   30.56    2.35
  -1  -9  -3   28.30    1.53
  -9  -1   3   31.41    1.52
  -3  -9   1   31.23    2.32
   1  -3  -9   33.00    2.23
   3   9   1   32.25    2.46
  -9   3   1   32.91    2.44
  -3  -1  -9   30.53    2.35
  -1  -3   9   28.59    1.57
  -9  -3  -1   33.01    1.53
  -3  -3  -9   26.24    2.17
  -3   3  -9   32.19    2.04
  -3   3  -9   28.72    2.16
   3   9  -3   27.93    2.06
  -3   3   9   28.58    1.44
  -3   9  -3   28.57    2.14
  -3   9  -3   29.44    2.08
  -3   9   3   24.85    2.27
  -3  -3   9   25.47    1.45
  -3  -9   3   27.79    1.38
  -3  -9  -3   27.80    2.16
  -3  -9  -3   25.60    1.40
  -3  -9   3   28.52    2.11
  -9  -3   3   28.98    1.39
  -9   3   3   23.51    2.26
   9   3  -3   26.13    2.10
   9   3   3   28.58    2.12
   3  -9   3   29.59    2.12
   3  -3  -9   32.09    2.06
  -9  -3  -3   29.20    1.40
   3   9   3   31.76    2.30
   9  -3  -3   24.97    2.03
   9  -3   3   24.10    2.01
   9   3  -3   26.61    2.17
   3  -3  -9   29.72    2.16
   3  -3   9   27.52    1.40
   3   3  -9   29.33    2.07
   3   3  -9   24.07    2.15
   3   3   9   26.64    1.41
   3   9  -3   26.13    2.14
   3  -9  -3   30.16    2.15
   3  -9  -3   28.71    2.00
  -9   5  -1   26.92    2.05
   1   5  -9   22.73    2.05
  -5  -9  -1   27.91    2.03
   1  -5   9   24.17    1.33
  -9  -1  -5   26.29    1.32
   5   1   9   25.61    1.33
   5  -9   1   26.07    1.90
   5  -9   1   27.53    1.99
   5   9  -1   27.19    2.11
   9   5   1   27.15    2.07
  -5   1  -9   27.15    2.02
   9   1  -5   26.84    2.04
   9   1  -5   24.68    1.95
  -1  -9   5   25.96    2.00
  -1   9  -5   26.17    1.99
   9  -5  -1   24.55    1.91
  -1   5   9   27.49    1.35
  -5  -1   9   25.03    1.36
  -5   9   1   23.60    2.10
  -9  -5   1   26.66    1.32
  -9   1   5   26.55    1.30
   1  -9  -5   23.19    2.03
  -5  -9  -1   27.24    1.33
   1   5  -9   29.51    1.96
   1   9   5   28.77    2.19
   5  -1  -9   28.54    1.96
  -9  -5  -1   26.82    1.33
  -5  -1  -9   24.27    2.01
   1  -9   5   25.06    2.00
   1   9  -5   26.59    2.00
   9  -1  -5   24.76    1.93
  -5   9  -1   25.62    2.05
   1  -5  -9   22.00    2.04
  -9   1  -5   26.82    1.31
  -9  -1   5   25.27    1.31
  -1   5  -9   22.61    2.05
   1   5   9   24.27    1.33
   5  -9  -1   25.98    1.90
   5   9   1   29.66    2.17
  -1  -5   9   23.29    1.34
  -1   9   5   25.08    2.16
  -1  -9  -5   25.81    2.05
  -1  -9  -5   25.49    1.32
   9   5  -1   27.19    2.10
  -5  -9   1   27.99    2.01
  -5  -9   1   26.73    1.32
   5  -1   9   26.32    1.32
   5   1  -9   26.90    1.96
   5  -9  -1   27.36    2.00
  -9   5   1   27.71    2.12
   9  -5   1   24.00    1.91
  -5   1   9   26.16    1.36
   3   5  -9   23.23    1.88
   9  -5  -3   20.19    1.75
  -9  -5   3   22.93    1.21
  -9  -3  -5   25.11    1.22
  -5  -9  -3   24.71    1.88
  -5  -9  -3   23.45    1.22
  -5   3  -9   23.51    1.85
   9   3  -5   25.73    1.88
   9   3  -5   25.20    1.84
   5  -9   3   23.72    1.82
   5   9  -3   24.35    1.88
  -3   5   9   24.88    1.24
   5  -3  -9   25.45    1.78
  -5  -3   9   21.77    1.26
   3  -9  -5   23.08    1.87
   3  -9  -5   23.72    1.71
   9   5   3   25.37    1.88
  -9   3   5   23.78    1.18
  -3  -9   5   24.06    1.82
  -3  -5   9   21.82    1.26
   9   5  -3   21.79    1.92
   5   9   3   22.83    2.03
   3  -9   5   24.09    1.84
   3   9  -5   22.38    1.82
  -5  -9   3   24.53    1.21
   3  -5  -9   22.11    1.87
   5  -9  -3   24.05    1.84
  -5  -9   3   25.26    1.82
  -9  -5  -3   24.50    1.22
  -9  -3   5   23.51    1.21
   9  -3  -5   21.78    1.79
   5  -9  -3   23.80    1.73
   3   5   9   23.19    1.22
   9  -5   3   20.49    1.74
  -5   3   9   23.19    1.24
  -3  -9  -5   22.28    1.88
  -3  -9  -5   22.83    1.23
   3  -5  -9   26.00    1.75
  -5  -3  -9   23.16    1.87
  -3   5  -9   23.66    1.89
  -9  -5  -5   21.24    1.10
  -9  -5   5   20.13    1.08
  -5  -9   5   20.64    1.08
  -5  -5  -9   19.11    1.69
  -5  -5  -9   20.62    1.09
  -5  -5   9   19.80    1.15
  -5  -9  -5   19.86    1.70
  -5  -9   5   22.07    1.61
   5  -9  -5   19.44    1.65
   5  -9   5   21.30    1.64
  -5   5   9   19.89    1.09
  -5  -9  -5   20.52    1.10
  -5   5  -9   21.43    1.67
  -9  -1  -7   21.40    1.07
  -1   7   9   21.07    1.08
  -7   1  -9   22.14    1.60
  -1  -9   7   21.07    1.63
  -1  -7  -9   17.56    1.66
  -7  -9  -1   18.57    1.61
   1  -9  -7   18.01    1.65
  -9   1   7   21.58    1.07
   1   9   7   20.74    1.08
  -7  -9  -1   20.37    1.08
  -9  -7   1   20.63    1.08
  -7  -1   9   19.98    1.11
  -9  -1   7   19.97    1.07
   1  -9   7   19.80    1.63
  -7  -9   1   20.66    1.08
  -7  -1  -9   20.21    1.59
   1   7   9   20.04    1.08
   1  -7  -9   16.62    1.65
  -9  -7  -1   21.93    1.09
  -1  -9  -7   18.03    1.66
   7  -1   9   20.47    1.06
  -7   1   9   20.58    1.10
  -7  -9  -3   16.59    1.54
  -3   7   9   19.24    1.02
   7  -9   3   20.36    1.49
  -3  -7  -9   15.76    1.58
  -3  -9   7   19.17    1.52
   3  -9  -7   17.98    1.56
  -7  -3   9   17.34    1.06
  -7   3  -9   19.70    1.51
  -7  -9  -3   18.86    1.03
  -9  -3  -7   19.24    1.02
  -9   3   7   19.52    0.98
  -9  -7   3   19.14    1.01
  -7  -3  -9   19.62    1.52
  -9  -3   7   18.68    1.02
  -3  -9  -7   16.76    1.58
   3  -7  -9   15.74    1.54
   3   7   9   19.26    1.02
  -7  -9   3   19.20    1.02
  -3  -9  -7   18.06    1.01
  -3  -7   9   20.11    1.56
  -3  -7   9   17.57    1.04
  -7   3   9   18.82    1.01
  -9  -7  -3   20.27    1.03
   3  -9   7   18.64    1.55
  -7  -3  -9   19.84    1.01
   7  -9   5   17.65    1.36
  -5  -9   7   15.65    0.91
  -5  -7  -9   18.33    0.92
  -9  -5  -7   16.37    0.92
  -7  -5   9   15.34    0.97
  -7  -9  -5   14.92    1.41
  -7  -9  -5   16.08    0.93
  -5  -9   7   16.71    1.34
  -5  -7  -9   14.94    1.43
  -7   5  -9   17.56    1.37
  -9  -7   5   15.75    0.91
  -9  -7  -5   17.42    0.93
  -7  -5  -9   15.64    0.91
  -9  -5   7   15.15    0.92
  -7  -5  -9   15.52    1.38
  -7   5   9   16.26    0.88
  -5  -9  -7   15.04    1.43
  -5  -9  -7   15.95    0.92
  -7  -9   5   15.57    0.91
  -5  -7   9   15.59    0.96
   5  -9   7   15.67    1.38
  -9  -7  -7   13.76    0.80
  -9  -7   7   12.47    0.80
  -7  -9  -7   11.46    1.21
  -7  -9  -7   11.96    0.79
  -7  -9   7   12.14    0.79
  -7  -7  -9   12.84    1.21
  -7  -7  -9   12.98    0.77
  -7  -7   9   12.37    0.85
   7  -9   7   13.35    1.17
   7  -7   9   13.42    1.19
  -9  -9  -1   15.93    0.94
  -9  -9   1   16.34    0.93
  -9  -1  -9   15.68    1.29
  -9  -1  -9   16.36    0.88
  -9  -1   9   15.79    0.96
  -9   1  -9   16.91    1.34
  -9   1   9   16.12    0.94
  -1  -9  -9   13.17    1.41
  -1  -9   9   17.76    1.46
  -1   9   9   17.43    0.92
   1  -9  -9   14.22    1.41
   1  -9   9   16.37    1.44
   1   9   9   17.01    0.93
  -9  -9  -3   14.77    0.89
  -9  -9   3   14.75    0.88
  -9  -3  -9   15.97    1.23
  -9  -3  -9   15.49    0.85
  -9  -3   9   15.01    0.92
  -9   3   9   14.78    0.86
  -3  -9  -9   12.20    1.35
  -3  -9   9   16.66    1.36
   3  -9  -9   13.00    1.32
   3  -9   9   14.25    1.35
   3   9   9   16.33    0.89
  -9  -9  -5   13.33    0.80
  -9  -9   5   11.90    0.78
  -9  -5  -9   13.46    1.12
  -9  -5  -9   11.97    0.76
  -9  -5   9   11.84    0.84
  -5  -9  -9   11.40    1.22
  -5  -9   9   12.15    0.79
   5  -9   9   12.52    1.20
  -9  -9  -7   10.52    0.70
  -9  -9   7    9.88    0.72
  -9  -7  -9   11.77    0.69
  -9  -7   9    9.38    0.75
  -7  -9  -9    8.37    1.05
  -7  -9  -9   10.19    0.67
  -7  -9   9    9.24    0.72
   7  -9   9   10.36    1.03
  -9  -9  -9    9.27    0.61
  -9  -9   9    7.75    0.68
 -10   0   0   14.92    0.82
   0 -10   0   16.11    1.29
   0   0 -10   17.14    1.21
   0   0 -10   18.10    1.32
   0   0  10   17.20    0.90
   0  10   0   13.25    1.39
  10   0   0   13.58    1.28
 -10   0  -2  204.71    9.46
 -10   0   2  209.78    9.46
  -2 -10   0  204.89   14.60
  -2  10   0  177.86   14.34
   0  -2 -10  207.96   14.62
   0  -2  10  209.60    9.51
   0   2 -10  219.81   13.95
   0   2 -10  212.66   14.62
   0   2  10  181.37    9.48
   2 -10   0  204.47   13.92
   2 -10   0  221.31   14.61
   2  10   0  193.21   14.38
  10   0  -2  188.81   14.30
  10   0  -2  186.61   13.97
  10   0   2  194.55   14.25
   2   0  10  201.20    9.48
  10  -2   0  188.86   14.26
  10  -2   0  185.51   13.95
  10   2   0  204.65   14.31
   0  10  -2  181.17   14.30
   0  10  -2  192.43   13.94
   0  10   2  180.40   14.41
   2   0 -10  227.95   13.97
   2   0 -10  228.76   14.62
   0 -10  -2  184.86   14.60
   0 -10   2  197.06   14.59
 -10  -2   0  212.34    9.47
  -2   0 -10  206.03   14.61
  -2   0  10  198.34    9.51
   2   2  10    6.71    0.53
  -2  10  -2    6.81    0.68
  -2  10   2    5.90    0.89
   2 -10  -2    6.62    0.61
  -2  -2 -10    7.62    0.76
  -2  -2  10    7.07    0.58
  -2   2 -10    8.42    0.66
  -2   2 -10    8.07    0.74
  -2   2  10    7.71    0.57
  -2  10  -2    5.97    0.76
  -2 -10   2    7.41    0.71
 -10  -2  -2    7.82    0.48
   2  -2  10    7.91    0.53
   2   2 -10    7.76    0.69
   2   2 -10    7.97    0.76
   2  -2 -10    8.12    0.69
   2  -2 -10    8.11    0.75
  10  -2   2    6.31    0.67
  10   2  -2    6.88    0.83
  10   2   2    7.03    0.74
   2 -10  -2    7.48    0.73
   2 -10   2    7.84    0.72
   2  10  -2    6.05    0.78
   2  10  -2    6.91    0.65
   2  10   2    6.67    0.94
  10  -2  -2    6.69    0.66
  -2 -10  -2    7.52    0.75
 -10  -2   2    7.28    0.47
 -10   2   2    8.17    0.44
  -4   0 -10   15.25    1.20
 -10   4   0   14.25    1.28
   0  10  -4   13.74    1.18
   4   0 -10   15.98    1.18
   4   0 -10   16.14    1.20
   4   0  10   14.42    0.82
  10   0  -4   12.17    1.14
  -4   0  10   14.80    0.86
   0 -10  -4   13.82    1.22
   0 -10   4   14.16    1.18
   0   4 -10   15.70    1.13
   0   4 -10   14.05    1.23
   0   4  10   14.81    0.83
   4 -10   0   12.85    1.08
   4 -10   0   14.90    1.18
   0  -4 -10   13.17    1.23
 -10  -4   0   14.13    0.79
  -4 -10   0   13.35    0.78
 -10   0  -4   14.13    0.77
 -10   0   4   12.82    0.76
  -4 -10   0   14.74    1.20
   0  -4  10   14.16    0.84
  -4  10   0   11.81    1.27
  -4  -2  10  155.41    7.97
  -4 -10  -2  171.18   12.22
 -10  -2  -4  176.10    7.92
  10   2  -4  161.74   11.72
 -10  -4   2  176.80    7.92
   4   2  10  156.25    7.92
  -4 -10  -2  159.26    7.92
   4  10  -2  154.87   12.01
  -2 -10   4  179.93   12.20
   2 -10  -4  167.26   12.22
  -2  -4 -10  161.42   12.23
  -4   2 -10  175.10   12.20
   4  -2 -10  184.98   11.71
  -2   4  10  177.56    7.95
 -10   2   4  177.82    7.90
   2  -4  10  167.70    7.93
   2   4 -10  154.02   12.22
   4 -10   2  155.56   12.18
   4 -10  -2  168.33   12.20
  -2   4 -10  192.28   11.65
  -4 -10   2  173.09   12.20
  -2  -4  10  156.76    7.96
  10   2   4  165.16   11.91
   2 -10   4  177.04   12.20
   2  10  -4  150.58   11.93
   2  10  -4  175.15   11.70
  -2   4 -10  171.55   12.22
 -10  -4  -2  172.60    7.93
   4  -2  10  172.53    7.92
   4   2 -10  154.18   12.20
  -4  -2 -10  176.35   12.22
   2   4  10  162.75    7.93
  10  -4   2  143.42   11.65
  -4  10  -2  155.27   11.95
   2  -4 -10  170.82   12.23
  -4 -10   2  163.20    7.91
 -10  -2   4  171.38    7.92
   4 -10  -2  160.71   11.63
  -4   2  10  165.56    7.96
  -2 -10  -4  169.03   12.23
  -2 -10  -4  164.79    7.93
  -4 -10  -4   12.76    1.19
 -10  -4  -4   12.98    0.76
   4  -4 -10   15.04    1.16
   4   4  10   12.63    0.78
   4 -10   4   13.27    1.13
  -4   4  10   13.21    0.80
   4 -10  -4   12.75    1.15
 -10  -4   4   12.17    0.74
  -4 -10  -4   12.26    0.76
  -4 -10   4   13.17    1.11
  -4  -4 -10   13.85    1.21
  -4  -4  10   11.29    0.84
  -4   4 -10   14.86    1.16
 -10   0  -6  142.95    6.72
 -10   0   6  143.52    6.72
   0   6 -10  127.37   10.38
  -6 -10   0  148.91   10.36
  -6 -10   0  146.05    6.73
   0  -6 -10  125.66   10.37
   0 -10   6  143.21   10.36
   6   0  10  141.39    6.71
 -10  -6   0  153.90    6.74
  -6   0 -10  151.12   10.34
  -6   0  10  136.76    6.76
   0 -10  -6  124.60   10.36
   6 -10   0  148.96   10.34
   0   6  10  142.83    6.73
  -6 -10  -2    7.81    0.81
 -10  -6   2    6.85    0.52
  -2   6  10    7.72    0.57
  -6  -2  10    6.42    0.60
  -6   2 -10    8.36    0.74
   6 -10   2    7.70    0.74
  -6 -10  -2    7.47    0.53
   2 -10  -6    6.44    0.80
   6   2  10    7.31    0.57
 -10   2   6    7.37    0.47
  -2 -10   6    7.27    0.77
 -10  -2  -6    7.86    0.52
 -10  -6  -2    8.10    0.55
  -6   2  10    6.63    0.58
  -2 -10  -6    6.50    0.83
   2  -6 -10    6.15    0.81
 -10  -2   6    6.79    0.50
  -6 -10   2    7.44    0.52
   6 -10  -2    7.40    0.75
  -6 -10   2    7.60    0.75
   2 -10   6    6.97    0.79
   6  -2  10    7.05    0.52
  -2  -6  10    6.49    0.58
  -2 -10  -6    6.96    0.50
  -6  -2 -10    7.20    0.76
   2   6  10    6.58    0.54
 -10  -6   4  121.95    5.88
 -10  -4  -6  123.97    5.88
  -4  -6 -10  114.66    9.08
   4 -10  -6  110.82    9.06
  -6 -10  -4  124.98    5.90
  -4   6  10  124.49    5.90
  -6  -4  10  116.67    5.94
  -6   4 -10  132.87    9.04
   6 -10   4  128.78    9.04
  -4 -10   6  128.84    9.04
  -6 -10  -4  124.17    9.08
  -4 -10  -6  114.99    9.08
  -4  -6  10  117.13    5.94
 -10  -6  -4  130.23    5.89
  -4 -10  -6  117.45    5.89
  -4   6 -10  125.77    9.07
   4   6  10  124.18    5.88
  -6   4  10  120.97    5.90
   4 -10   6  121.43    9.05
  -6  -4 -10  130.73    9.07
  -6 -10   4  128.17    9.03
  -6 -10   4  124.36    5.89
   4  -6 -10  124.41    9.07
  -6   6  10    6.51    0.52
  -6 -10   6    6.67    0.54
 -10  -6  -6    7.06    0.55
 -10  -6   6    6.79    0.53
   6 -10   6    7.57    0.81
  -6 -10  -6    6.68    0.55
  -6 -10  -6    6.38    0.87
  -6  -6 -10    6.16    0.85
  -6  -6  10    6.36    0.65
  -6   6 -10    5.55    0.81
   0   8  10   11.84    0.75
   0 -10   8   12.18    1.14
   0 -10  -8    9.71    1.11
 -10   0   8   11.74    0.72
  -8 -10   0   11.46    0.74
   0  -8 -10    9.20    1.11
   0  -8  10   12.44    1.18
  -8   0  10   11.73    0.78
 -10  -8   0   10.98    0.73
  -8   0 -10   12.25    1.00
   8   0  10   11.60    0.72
 -10  -8   2  107.50    5.29
  -2   8  10  115.38    5.29
  -8  -2  10  111.60    5.35
   2 -10  -8   97.91    8.14
  -2 -10   8  123.45    8.16
 -10   2   8  109.95    5.27
  -8   2 -10  113.25    8.08
   2  10   8  122.52    5.29
  -2  -8 -10   93.58    8.14
  -8 -10  -2  108.53    5.30
 -10  -2  -8  109.67    5.28
   2  -8  10  110.79    8.16
  -8   2  10  110.58    5.31
   2   8  10  113.57    5.28
 -10  -2   8  110.59    5.30
 -10  -8  -2  112.93    5.30
  -2  -8  10  126.74    8.18
  -2 -10  -8   97.23    8.15
   2  -8 -10   98.17    8.14
   2 -10   8  110.64    8.15
  -8 -10   2  106.98    5.29
  -8  -2 -10  113.96    8.09
  -4 -10   8   11.75    1.06
  -8   4 -10   11.42    0.97
   4  -8  10   11.08    1.11
  -8  -4  10    8.66    0.77
   4 -10  -8    9.41    1.04
 -10  -4  -8   10.52    0.68
  -4  -8 -10    8.44    1.09
  -8 -10  -4    9.54    1.06
  -8 -10  -4   11.12    0.72
 -10  -8   4   10.58    0.70
 -10  -4   8   10.07    0.72
  -4  -8  10   12.48    1.10
  -4  -8  10    9.29    0.72
   4  -8 -10    9.97    1.05
  -8  -4 -10   11.41    1.00
   4   8  10   11.34    0.72
   4 -10   8   10.46    1.07
  -8   4  10   11.01    0.69
  -4 -10  -8    9.56    1.10
 -10  -8  -4   11.13    0.72
  -8 -10   4   10.79    0.70
 -10  -6  -8   83.83    3.92
  -8  -6  10   77.73    3.98
  -8 -10  -6   73.73    6.02
  -8 -10  -6   82.70    3.93
   6  -8  10   81.81    6.01
  -6  -8 -10   81.94    6.05
 -10  -8   6   79.71    3.93
  -8 -10   6   79.72    3.93
 -10  -8  -6   83.52    3.93
  -6  -8  10   76.77    3.96
  -8  -6 -10   89.93    6.02
  -8  -6 -10   84.05    3.90
 -10  -6   8   79.98    3.95
  -6 -10  -8   76.20    6.05
  -6 -10  -8   80.75    3.91
   6 -10   8   79.79    6.01
 -10  -8  -8    8.81    0.65
 -10  -8   8    8.78    0.69
  -8 -10  -8    9.47    0.99
  -8 -10  -8   10.09    0.65
  -8 -10   8    8.15    0.69
  -8  -8 -10    9.53    0.98
  -8  -8  10    7.69    0.72
   8  -8  10    9.90    0.96
 -10 -10   0   82.93    3.86
 -10   0  10   81.73    3.87
   0 -10 -10   67.12    5.90
   0 -10  10   84.86    5.95
 -10 -10  -2    6.91    0.60
 -10 -10   2    6.58    0.59
 -10  -2  10    7.01    0.64
 -10   2  10    7.30    0.57
  -2 -10 -10    5.55    0.88
  -2 -10  10    7.56    0.99
   2 -10  10    7.21    0.94
   2  10  10    7.68    0.61
 -10 -10  -4   74.76    3.51
 -10 -10   4   70.86    3.50
 -10  -4 -10   73.05    3.46
 -10  -4  10   71.21    3.55
  -4 -10 -10   61.64    5.37
  -4 -10  10   80.97    5.41
   4 -10  10   65.98    5.36
   4  10  10   74.87    3.48
 -10 -10  -6    6.60    0.58
 -10 -10   6    5.66    0.58
 -10  -6 -10    7.74    0.52
 -10  -6  10    5.54    0.64
  -6 -10 -10    6.21    0.87
   6 -10  10    7.68    0.87
   6  10  10    7.54    0.61
 -11  -1  -1   20.79    1.13
 -11  -1   1   21.67    1.14
 -11   1   1   22.50    1.12
  -1 -11  -1   22.32    1.77
  -1 -11   1   22.87    1.76
  -1  -1 -11   21.55    1.77
  -1  -1  11   22.18    1.20
  -1   1 -11   22.54    1.76
  -1   1  11   21.94    1.20
   1 -11  -1   20.46    1.76
   1 -11   1   21.02    1.75
   1  -1 -11   23.45    1.67
   1  -1 -11   23.11    1.77
   1  -1  11   22.57    1.19
   1   1 -11   22.65    1.66
   1   1 -11   23.29    1.77
   1   1  11   21.15    1.18
 -11  -1  -3   18.67    1.05
  -1 -11   3   19.78    1.62
 -11   1   3   20.19    1.04
  -3 -11  -1   19.29    1.64
  -3  -1  11   19.39    1.14
  -1  -3 -11   20.28    1.67
 -11  -3   1   20.05    1.07
   3   1  11   19.38    1.09
  -1   3  11   20.18    1.11
  -3   1 -11   22.28    1.63
   1  -3  11   20.28    1.11
   1   3 -11   21.16    1.65
   3  -1 -11   22.90    1.64
   1 -11  -3   18.50    1.65
   3 -11   1   20.58    1.63
 -11  -1   3   20.53    1.06
   3  -1  11   19.94    1.09
   3   1 -11   21.81    1.64
  -1   3 -11   21.48    1.64
  -3 -11   1   20.05    1.63
   1  -3 -11   20.21    1.66
  -3   1  11   20.46    1.13
  -1 -11  -3   19.86    1.65
   1   3  11   17.65    1.09
   3 -11  -1   20.44    1.64
   1 -11   3   19.17    1.62
  -1  -3  11   19.87    1.13
  -3  -1 -11   20.75    1.64
 -11  -3  -1   20.99    1.07
   3  -3 -11   19.51    1.50
  -3 -11  -3   17.61    1.53
  -3 -11   3   17.67    1.48
   3 -11   3   17.87    1.49
  -3  -3  11   16.58    1.05
  -3   3 -11   19.03    1.49
   3  -3  11   17.44    0.98
   3   3 -11   17.74    1.49
   3   3  11   17.54    1.00
  -3   3  11   18.72    1.03
   3 -11  -3   17.40    1.50
 -11  -3  -3   18.67    0.98
 -11  -3   3   18.11    0.97
  -3  -3 -11   18.49    1.53
  -1   5  11   17.80    0.97
   1 -11  -5   16.08    1.45
  -5 -11  -1   17.85    1.44
  -5 -11  -1   15.76    0.92
   1  -5  11   15.32    0.93
 -11   1   5   16.92    0.90
  -1  -5 -11   15.82    1.46
   5 -11   1   16.95    1.40
  -1 -11   5   17.16    1.42
  -5  -1  11   16.28    1.01
  -5   1 -11   18.73    1.40
   1   5 -11   16.71    1.45
   5   1  11   17.02    0.96
 -11  -5   1   17.18    0.94
 -11  -1  -5   16.41    0.91
   5 -11  -1   16.56    1.40
  -5   1  11   16.77    1.00
   1   5  11   17.46    0.96
 -11  -5  -1   18.11    0.95
 -11  -1   5   16.22    0.91
   1 -11   5   16.25    1.42
   5  -1  11   16.88    0.93
  -5 -11   1   17.39    1.41
   1  -5 -11   15.21    1.44
  -1 -11  -5   16.66    1.45
  -5 -11   1   17.21    0.94
  -5  -1 -11   17.53    1.40
  -1  -5  11   15.52    0.97
  -1   5 -11   17.69    1.45
 -11  -3  -5   15.99    0.89
   5 -11   3   16.13    1.35
 -11  -5   3   15.54    0.89
  -5  -3  11   15.53    1.00
  -5   3 -11   17.28    1.34
  -3 -11   5   15.50    1.35
   3 -11  -5   15.41    1.38
  -3   5  11   18.18    0.96
   5   3  11   15.69    0.92
  -5 -11  -3   16.66    1.41
  -5 -11  -3   15.40    0.90
  -3  -5 -11   14.52    1.41
  -5 -11   3   17.01    1.34
  -3  -5  11   14.15    0.98
  -5   3  11   16.59    0.97
   3 -11   5   16.04    1.37
   3  -5 -11   17.01    1.38
  -5  -3 -11   17.04    1.39
   3   5  11   15.71    0.91
   5 -11  -3   13.90    1.34
 -11  -5  -3   15.29    0.91
 -11  -3   5   15.33    0.88
  -3 -11  -5   14.86    1.40
   5 -11   5   13.58    1.25
  -5   5  11   14.75    0.88
 -11  -5  -5   13.98    0.83
 -11  -5   5   13.41    0.82
   5 -11  -5   11.41    1.23
  -5 -11   5   15.21    1.23
  -5  -5 -11   14.02    1.30
   5   5  11   13.91    0.84
  -5   5 -11   15.64    1.24
  -5 -11  -5   14.37    0.83
  -5 -11  -5   13.59    1.31
  -5  -5  11   13.11    0.95
 -11   1   7   14.06    0.78
  -1 -11   7   14.57    1.26
   1 -11  -7   12.04    1.25
  -7   1 -11   14.65    1.16
  -1   7  11   14.80    0.84
  -7  -1  11   12.79    0.91
  -7 -11  -1   12.49    1.21
 -11  -1  -7   13.02    0.78
   7   1  11   14.18    0.83
  -7 -11  -1   13.10    0.81
 -11  -7   1   14.50    0.83
  -1 -11  -7   12.13    1.26
 -11  -7  -1   14.08    0.84
 -11  -1   7   12.99    0.80
  -7   1  11   13.39    0.89
   1   7  11   14.19    0.83
   1 -11   7   13.52    1.26
   7  -1  11   14.81    0.82
  -7 -11   1   12.85    0.81
   1  -7 -11   11.48    1.25
  -7  -1 -11   14.21    1.17
   7 -11   3   12.26    1.12
   3 -11  -7   11.41    1.17
   7   3  11   13.07    0.79
  -3  -7 -11   10.05    1.19
  -7   3 -11   13.14    1.08
 -11  -7   3   12.23    0.77
  -7  -3  11   11.98    0.89
  -3   7  11   14.00    0.81
  -7 -11  -3   11.97    1.18
 -11  -3  -7   12.74    0.76
  -7 -11  -3   12.12    0.77
  -3 -11   7   13.48    1.18
  -7 -11   3   11.64    0.77
 -11  -3   7   12.42    0.77
  -7   3  11   12.15    0.81
  -3 -11  -7   10.91    1.21
  -3  -7  11   14.02    1.25
  -3  -7  11   11.44    0.83
   3 -11   7   11.75    1.18
   3  -7 -11   11.97    1.17
   3   7  11   12.63    0.78
 -11  -7  -3   13.24    0.79
  -7  -3 -11   13.21    1.14
  -7   5 -11   12.57    1.06
  -5  -7 -11   11.82    1.17
  -7 -11  -5   10.33    1.15
 -11  -5  -7   11.23    0.74
   7 -11   5   11.65    1.09
 -11  -7   5   10.77    0.74
  -7 -11  -5   12.11    0.75
  -5 -11   7   12.04    1.09
  -7  -5  11    9.50    0.84
   7   5  11   11.81    0.76
  -7   5  11   11.52    0.74
  -5 -11  -7   11.82    0.71
 -11  -5   7   10.84    0.74
  -5  -7  11    9.80    0.80
  -5 -11  -7   10.29    1.17
   5   7  11   12.18    0.76
 -11  -7  -5   11.91    0.75
  -7 -11   5   10.64    0.73
  -7  -5 -11   11.85    1.11
   5 -11   7   10.66    1.13
  -7 -11  -7    8.57    1.01
 -11  -7  -7    9.42    0.67
  -7  -7 -11    9.27    1.01
  -7  -7  11    8.62    0.76
   7   7  11    8.92    0.69
   7 -11   7    8.95    0.98
 -11  -7   7    7.92    0.67
   7  -7  11   11.08    1.01
  -7 -11  -7    9.70    0.66
  -1 -11   9   11.56    1.21
  -1   9  11   12.25    0.75
   1  -9  11   12.24    1.22
 -11   1   9   10.86    0.72
  -9 -11  -1   11.27    0.76
  -9  -1  11   10.75    0.84
 -11  -9   1   10.44    0.75
   9   1  11   12.41    0.76
  -9   1 -11   12.50    0.99
  -9 -11   1   11.32    0.76
  -9  -1 -11   11.14    0.99
   1   9  11   12.68    0.76
  -1  -9  11   12.72    1.24
   1 -11   9   10.85    1.19
  -9   1  11   10.99    0.80
  -1 -11  -9    9.59    1.14
 -11  -9  -1   10.75    0.77
 -11  -1   9   10.74    0.76
  -9 -11  -3   10.53    0.73
 -11  -9   3    9.55    0.72
   3  11   9   11.77    0.73
 -11  -3  -9   11.32    0.67
   3  -9  11   11.84    1.15
  -9  -3  11   10.86    0.83
   9   3  11   11.59    0.75
  -9   3 -11   10.32    0.95
  -3 -11   9   10.69    1.15
   3 -11  -9    8.99    1.06
  -9   3  11   10.23    0.73
  -3 -11  -9    8.78    1.11
  -3  -9  11   12.76    1.19
   3  -9 -11    9.98    1.07
 -11  -3   9   10.67    0.75
   3   9  11   11.11    0.73
 -11  -9  -3   10.15    0.73
  -9 -11   3    9.72    0.72
  -9  -3 -11   11.59    0.98
   3 -11   9   10.87    1.13
  -9 -11  -5    9.78    0.67
   5  -9  11    9.98    1.03
   5  11   9   10.28    0.69
  -5  -9 -11    8.21    1.01
 -11  -5  -9    9.20    0.62
  -9  -5  11    8.95    0.77
   9   5  11    9.59    0.68
 -11  -9   5    8.05    0.66
 -11  -9  -5    8.46    0.67
 -11  -5   9    8.68    0.71
   5   9  11    9.51    0.66
  -9  -5 -11    9.14    0.90
   5 -11   9    8.38    1.01
  -9 -11   5    8.83    0.66
  -5 -11  -9    8.51    1.02
   7  -9  11    7.85    0.88
 -11  -9   7    6.69    0.67
  -7  -9 -11    7.73    0.91
  -9  -7  11    7.15    0.72
  -9 -11  -7    8.32    0.60
 -11  -7  -9    8.91    0.57
   9   7  11    7.94    0.62
 -11  -9  -7    7.35    0.61
 -11  -7   9    6.78    0.66
  -7 -11  -9    7.39    0.92
   7 -11   9    7.00    0.89
   7   9  11    8.47    0.63
 -11 -11  -1    7.78    0.61
 -11 -11   1    6.91    0.60
 -11  -1  11    7.52    0.65
 -11   1  11    7.49    0.60
  -1 -11 -11    6.12    0.87
  -1 -11  11    8.61    1.02
   1 -11 -11    6.59    0.86
   1 -11  11    8.84    0.99
 -11 -11  -3    6.53    0.61
 -11 -11   3    7.00    0.64
 -11  -3  11    7.21    0.67
  -3 -11 -11    5.69    0.85
  -3 -11  11    7.35    1.02
   3 -11  11    7.77    0.91
   3  11  11    7.82    0.60
  11   3  11    7.61    0.62
 -12   0   0  174.86    8.36
   0 -12   0  174.26   12.91
   0   0 -12  187.05   12.90
   0   0  12  169.50    8.38
 -12   0   2   15.20    0.88
  -2 -12   0   17.21    1.41
   0  -2 -12   16.95    1.40
   0  -2  12   16.19    0.96
   0   2 -12   16.90    1.38
   0   2  12   15.14    0.95
   2 -12   0   16.88    1.41
   2   0 -12   19.15    1.39
   2   0  12   15.96    0.94
 -12  -2   0   16.63    0.91
  -2   0 -12   18.39    1.39
  -2   0  12   17.33    0.98
   0 -12  -2   13.91    1.40
   0 -12   2   14.13    1.38
  -2  -2  12  139.70    6.87
  -2   2 -12  145.02   10.50
 -12  -2  -2  147.54    6.83
 -12  -2   2  144.47    6.83
  -2 -12  -2  139.47   10.54
  -2 -12   2  142.47   10.52
  -2  -2 -12  152.30   10.52
   2   2 -12  152.14   10.52
   2   2  12  129.37    6.82
  -2   2  12  143.53    6.86
   2 -12  -2  138.36   10.53
   2  -2  12  134.92    6.83
   2  -2 -12  155.03   10.52
   2 -12   2  143.71   10.53
   0  -4  12  138.41    6.88
  -4   0  12  136.08    6.91
  -4   0 -12  153.76   10.56
   0  -4 -12  154.39   10.59
   0   4  12  138.77    6.87
   4 -12   0  144.39   10.58
 -12   0   4  141.00    6.85
  -4 -12   0  142.55   10.58
   0 -12  -4  134.96   10.59
   0 -12   4  145.28   10.58
   4   0  12  141.72    6.86
 -12  -4   0  148.14    6.87
   0   4 -12  154.08   10.58
  -2 -12   4   15.86    1.31
   2 -12  -4   13.92    1.33
   4   2  12   14.04    0.89
   2   4 -12   16.67    1.31
  -4 -12  -2   13.50    1.33
  -2  -4 -12   15.89    1.35
 -12  -4   2   13.38    0.85
  -2   4  12   16.18    0.91
  -4  -2  12   14.55    0.96
 -12  -2  -4   14.71    0.84
   2  -4  12   15.14    0.87
   4 -12   2   13.78    1.30
  -4   2 -12   15.08    1.26
  -4 -12   2   13.51    1.28
  -2  -4  12   14.87    0.94
  -4  -2 -12   15.48    1.31
 -12  -4  -2   13.79    0.86
 -12  -2   4   14.45    0.84
  -4   2  12   16.21    0.94
   2   4  12   13.58    0.87
   4 -12  -2   13.28    1.30
  -2 -12  -4   14.80    1.34
   2 -12   4   15.24    1.31
   2  -4 -12   16.62    1.32
   4  -2  12   14.45    0.85
 -12  -4  -4  123.40    5.97
  -4 -12   4  125.89    9.20
  -4  -4 -12  139.43    9.22
  -4  -4  12  120.87    6.04
  -4   4 -12  132.27    9.18
  -4   4  12  133.06    6.01
  -4 -12  -4  118.57    9.23
 -12  -4   4  122.34    5.97
   4 -12  -4  113.94    9.20
   4 -12   4  123.02    9.20
   4   4  12  122.41    5.97
 -12  -6   0   13.08    0.78
 -12   0   6   12.11    0.72
  -6   0  12   13.01    0.87
   0 -12  -6   11.37    1.19
   0 -12   6   11.22    1.18
  -6 -12   0   12.76    1.16
   6   0  12   12.66    0.78
   6 -12   0   11.85    1.13
  -6   0 -12   14.31    1.11
   0   6 -12   10.46    1.19
   0   6  12   12.12    0.79
   0  -6 -12   12.11    1.19
 -12  -2  -6  105.07    4.95
  -2 -12   6  108.81    7.64
  -2   6  12  106.09    4.96
  -6   2 -12  107.33    7.58
   6 -12   2  103.70    7.62
  -2  -6 -12  104.47    7.64
   2 -12  -6   92.99    7.63
  -6 -12  -2   98.01    7.63
  -6 -12  -2   97.29    4.96
   6   2  12  105.74    4.95
 -12  -6   2  104.68    4.96
  -6  -2  12   98.72    5.03
   2 -12   6  104.49    7.64
  -2   6 -12  111.93    7.63
  -6  -2 -12  114.13    7.60
 -12  -6  -2  108.61    4.97
  -2  -6  12   92.00    4.98
   2  -6 -12  109.32    7.64
  -6   2  12  102.94    5.00
   2   6  12  102.27    4.95
  -2 -12  -6   93.38    7.64
 -12  -2   6   98.47    4.94
  -6 -12   2  100.65    7.61
 -12  -6   4   12.24    0.75
 -12  -4  -6   10.72    0.74
   4 -12  -6    9.74    1.12
   6 -12   4   11.69    1.13
  -4 -12   6   10.99    1.12
  -6   4 -12   13.74    1.07
  -4   6  12   12.36    0.80
  -6 -12  -4   11.60    1.18
  -6 -12  -4   12.02    0.75
  -6  -4  12   12.57    0.91
   6   4  12   12.09    0.76
  -4  -6 -12   11.72    1.19
  -4 -12  -6   10.24    1.18
  -6  -4 -12   13.28    1.14
  -6 -12   4   10.92    1.15
 -12  -4   6    9.73    0.72
 -12  -6  -4   11.47    0.76
  -4   6 -12   11.06    1.11
  -6   4  12   13.14    0.82
   4   6  12   12.37    0.78
   4 -12   6   10.55    1.14
  -4  -6  12   11.57    0.86
  -6   6 -12   86.69    5.87
  -6  -6  12   70.56    3.90
  -6 -12  -6   77.54    3.84
  -6  -6 -12   89.80    5.92
  -6   6  12   81.52    3.85
   6 -12   6   77.45    5.90
   6   6  12   78.13    3.82
 -12  -6   6   76.47    3.85
  -6 -12  -6   74.07    5.92
 -12  -6  -6   78.20    3.84
   0 -12  -8   81.41    6.77
 -12  -8   0   88.22    4.40
   0  -8  12  100.81    6.80
   0   8  12   94.36    4.39
   0 -12   8   96.99    6.80
  -8   0 -12   92.83    6.69
  -8   0  12   90.93    4.46
  -8 -12   0   87.77    4.40
 -12   0   8   90.13    4.39
   0  -8 -12   87.15    6.77
 -12  -8   2   10.12    0.74
  -2  -8 -12   10.86    1.15
  -8   2 -12   11.95    1.01
  -8 -12  -2    9.58    0.74
   2 -12  -8   10.22    1.13
   8   2  12   12.60    0.77
 -12  -2  -8   11.49    0.70
  -2 -12   8   13.10    1.20
  -8  -2  12   11.60    0.88
  -2   8  12   13.23    0.78
  -2 -12  -8   10.13    1.16
   2   8  12   12.62    0.76
 -12  -2   8   11.20    0.75
 -12  -8  -2   10.31    0.76
  -8  -2 -12   12.33    1.04
   2  -8 -12   11.41    1.12
  -8   2  12   11.31    0.81
   2 -12   8   12.03    1.18
  -8 -12   2    9.69    0.74
   4  -8  12   78.93    5.92
  -4 -12   8   86.61    5.96
  -8 -12  -4   77.58    3.86
 -12  -4  -8   78.32    3.84
  -4  -8 -12   81.76    5.94
  -8   4 -12   83.43    5.86
 -12  -8   4   74.10    3.86
   8   4  12   81.00    3.84
  -8  -4  12   74.53    3.93
  -4 -12  -8   71.00    5.94
   4   8  12   82.95    3.84
   4 -12   8   75.58    5.93
  -8   4  12   80.03    3.88
 -12  -8  -4   79.98    3.86
  -8  -4 -12   87.48    5.89
 -12  -4   8   77.60    3.87
  -8  -6  12    8.13    0.76
  -6  -8 -12    9.81    1.01
 -12  -6  -8    9.97    0.64
  -8 -12  -6    8.65    0.63
   8   6  12    9.66    0.66
 -12  -8   6    7.69    0.67
   6   8  12    9.79    0.67
   6 -12   8    8.29    0.98
  -8  -6 -12   10.48    0.95
  -6  -8  12    8.71    0.69
  -6 -12  -8    8.53    0.99
 -12  -8  -6    8.30    0.65
 -12  -6   8    7.37    0.66
 -12   0  10    8.41    0.61
 -12 -10   0    8.23    0.64
   0 -10 -12    7.58    0.91
   0 -12  10    8.95    1.03
 -10 -12   0    7.99    0.62
 -10   0  12    8.52    0.68
   0 -12 -10    6.72    0.91
 -10 -12  -2   58.93    2.85
  -2 -10 -12   54.04    4.35
 -12 -10   2   57.67    2.85
 -10  -2  12   59.82    2.91
   2 -10  12   63.43    4.38
   2 -12 -10   50.10    4.34
   2  10  12   64.63    2.82
 -12  -2  10   59.70    2.87
 -12 -10  -2   58.86    2.85
   2 -10 -12   57.67    4.35
 -10   2  12   58.96    2.86
  -2 -12 -10   49.61    4.35
 -10 -12   2   56.62    2.85
   2 -12  10   56.36    4.38
 -13  -1  -1   16.40    0.95
 -13  -1   1   16.06    0.94
  -1 -13  -1   16.63    1.50
  -1 -13   1   17.14    1.49
  -1  -1 -13   17.85    1.46
  -1  -1  13   17.46    1.03
  -1   1 -13   18.34    1.44
  -1   1  13   17.71    1.02
   1 -13  -1   15.79    1.49
   1 -13   1   16.13    1.48
   1  -1 -13   18.63    1.46
   1  -1  13   17.00    1.01
   1   1 -13   18.86    1.45
   1   1  13   17.07    1.00
   1 -13  -3   13.94    1.43
  -3 -13  -1   14.51    1.42
   3  -1 -13   17.84    1.36
  -1  -3 -13   16.61    1.40
 -13  -3   1   15.90    0.91
   3   1  13   15.54    0.95
  -1   3  13   16.17    0.96
  -3   1 -13   16.70    1.36
   1  -3  13   16.02    0.95
   1   3 -13   17.55    1.37
  -1 -13   3   15.87    1.41
  -3  -1  13   17.58    1.01
   3 -13   1   15.74    1.41
  -3 -13   1   13.67    1.39
   3  -1  13   16.53    0.94
   3 -13  -1   14.64    1.40
  -1   3 -13   16.70    1.36
  -3   1  13   16.75    0.99
  -1 -13  -3   14.00    1.43
   1   3  13   15.52    0.94
 -13  -1   3   15.12    0.89
   1 -13   3   14.65    1.41
   3   1 -13   18.20    1.36
   1  -3 -13   17.04    1.39
 -13  -3  -1   15.45    0.92
  -1  -3  13   16.05    0.99
  -3  -1 -13   16.43    1.38
 -13  -3   3   14.17    0.86
  -3 -13  -3   13.54    1.36
  -3   3  13   15.94    0.93
   3 -13  -3   13.35    1.34
   3   3  13   13.79    0.89
  -3 -13   3   13.59    1.31
  -3  -3 -13   15.29    1.33
   3   3 -13   15.40    1.28
  -3   3 -13   15.82    1.28
   3  -3  13   14.02    0.86
 -13  -3  -3   14.45    0.87
  -3  -3  13   16.05    0.97
   3 -13   3   14.48    1.35
   3  -3 -13   16.85    1.30
   1   5 -13   13.67    1.24
  -1 -13   5   13.61    1.27
   5   1  13   13.36    0.84
  -1  -5 -13   14.16    1.27
  -5 -13  -1   11.81    1.26
  -5  -1  13   14.24    0.93
 -13  -5   1   12.98    0.83
   1 -13  -5   11.63    1.27
  -5   1 -13   15.16    1.19
  -1   5  13   14.29    0.85
   5 -13   1   12.29    1.23
 -13  -1   5   13.25    0.79
  -5  -1 -13   14.62    1.21
  -1   5 -13   14.70    1.22
  -5   1  13   15.56    0.94
   1  -5 -13   14.01    1.26
  -1  -5  13   13.99    0.86
   1   5  13   13.32    0.84
   5 -13  -1   11.88    1.24
   1 -13   5   12.13    1.26
   5  -1  13   13.32    0.82
  -5 -13   1   12.70    1.24
 -13  -5  -1   13.02    0.83
  -1 -13  -5   11.97    1.28
  -3   5  13   14.28    0.84
 -13  -5   3   11.54    0.78
 -13  -3  -5   12.25    0.77
  -5  -3  13   13.45    0.92
  -5 -13  -3   11.80    1.23
  -3 -13   5   11.51    1.20
   5 -13   3   12.11    1.20
   3 -13  -5   10.90    1.20
  -3  -5 -13   12.46    1.22
   5   3  13   13.30    0.81
  -5   3 -13   12.93    1.11
  -3   5 -13   13.19    1.14
   5 -13  -3   10.51    1.17
 -13  -3   5   12.63    0.77
  -3  -5  13   13.85    0.88
   3   5  13   13.87    0.82
  -5  -3 -13   13.83    1.19
   3  -5 -13   13.68    1.17
  -5   3  13   13.49    0.87
  -3 -13  -5   11.22    1.24
  -5 -13   3   11.04    1.16
   3 -13   5   11.88    1.22
 -13  -5  -3   12.05    0.79
  -5  -5  13   12.20    0.87
   5   5  13   12.09    0.76
 -13  -5  -5   10.42    0.72
 -13  -5   5    9.53    0.72
  -5 -13  -5    9.62    1.14
  -5 -13   5    9.62    1.08
  -5  -5 -13   11.50    1.12
   5 -13   5   10.22    1.12
  -5   5 -13   11.74    1.03
  -5   5  13   12.52    0.79
 -13  -7   1   10.55    0.74
   7   1  13   11.17    0.74
  -7  -1  13   12.29    0.87
  -7   1 -13   12.46    1.01
  -1   7  13   11.34    0.74
  -1  -7 -13   10.61    1.13
  -1 -13   7   11.19    1.18
  -7  -1 -13   11.61    1.03
  -1 -13  -7    9.08    1.14
  -7   1  13   11.87    0.84
   1  -7 -13   11.04    1.11
   1   7  13   11.40    0.74
 -13  -1   7   10.78    0.70
   1 -13   7   10.70    1.17
 -13  -7  -1   10.91    0.75
  -3   7  13   11.40    0.75
  -3 -13   7    9.72    1.13
   7   3  13   10.80    0.75
  -7   3 -13   11.07    0.98
  -3  -7 -13    9.77    1.10
  -7  -3  13   11.96    0.88
 -13  -3  -7   10.88    0.69
 -13  -7   3   10.44    0.73
   3   7  13   10.90    0.73
 -13  -3   7   10.09    0.71
 -13  -7  -3   10.95    0.74
  -7   3  13   11.61    0.79
   3 -13   7    9.26    1.11
  -7  -3 -13   11.76    1.04
  -7   5 -13    9.39    0.87
 -13  -5  -7    9.16    0.62
  -7 -13  -5    6.84    0.97
  -5  -7 -13    9.47    0.98
 -13  -7   5    8.34    0.65
  -7  -5  13    8.88    0.75
   7   5  13    9.51    0.67
  -7   5  13    9.60    0.68
  -5 -13  -7    7.27    0.99
   5   7  13    9.79    0.67
  -5  -7  13    8.48    0.69
   5 -13   7    7.25    0.98
 -13  -5   7    7.92    0.65
 -13  -7  -5    8.48    0.65
  -7  -5 -13    9.68    0.94
  -1   9  13    7.94    0.63
   1 -13  -9    6.53    0.93
  -1 -13   9    8.07    1.02
  -9  -1  13    9.07    0.73
  -1  -9 -13    7.51    0.90
 -13  -9   1    6.75    0.62
 -13  -9  -1    7.62    0.63
   1   9  13    9.19    0.60
 -13  -1   9    8.31    0.62
  -9   1  13    9.02    0.71
  -1 -13  -9    6.59    0.92
   1  -9 -13    7.47    0.91
   1 -13   9    7.85    0.98
   0 -14   0    8.14    1.03
   0   0 -14   10.28    0.96
   0   0  14   10.68    0.73
  -2 -14   0   84.27    6.29
   0  -2 -14   93.46    6.25
   0  -2  14   79.82    4.08
   0   2 -14   87.51    6.23
   0   2  14   78.32    4.07
   2 -14   0   81.46    6.29
   2   0  14   82.06    4.07
   0 -14  -2   77.88    6.29
   0 -14   2   72.88    6.27
   2   0 -14   96.09    6.24
  -2   0 -14   91.80    6.24
  -2   0  14   83.66    4.10
 -14  -2   0   85.85    4.07
  -2   2 -14    7.26    0.79
  -2 -14   2    6.21    0.89
   2  -2 -14    7.87    0.82
   2 -14  -2    6.00    0.92
   2 -14   2    6.28    0.89
   2   2 -14    8.11    0.79
   2   2  14    7.34    0.61
  -2   2  14    8.33    0.66
   2  -2  14    7.04    0.60
 -14  -2  -2    6.85    0.55
 -14  -2   2    6.63    0.54
  -2 -14  -2    6.36    0.92
  -2  -2  14    8.71    0.69
  -2  -2 -14    6.69    0.84
   0 -14   4    7.62    0.99
   0 -14  -4    7.11    1.00
   0   4 -14    9.45    0.89
   0   4  14    9.20    0.67
   4 -14   0    7.06    0.95
  -4   0  14   10.32    0.75
  -4 -14   0    7.13    0.97
   0  -4 -14    8.41    0.94
   0  -4  14    9.90    0.66
   4   0  14    9.04    0.66
 -14  -4   0    7.72    0.63
  -4   0 -14    9.74    0.90
  -2  -4 -14   83.32    5.54
  -4   2 -14   77.93    5.49
 -14  -4   2   71.83    3.60
   2 -14  -4   68.39    5.56
  -2 -14   4   75.46    5.56
   2   4 -14   82.74    5.52
  -4  -2  14   73.12    3.65
   4   2  14   69.75    3.59
   4 -14   2   69.59    5.55
  -2   4  14   73.07    3.61
  -4 -14  -2   66.56    5.55
   2  -4 -14   85.84    5.52
   2   4  14   68.35    3.58
   2 -14   4   74.57    5.56
   4 -14  -2   66.36    5.54
  -4   2  14   75.20    3.64
 -14  -2   4   74.63    3.59
  -2  -4  14   69.57    3.62
  -2   4 -14   80.47    5.50
  -4 -14   2   68.31    5.54
 -14  -4  -2   75.76    3.61
  -2 -14  -4   70.24    5.57
  -4  -2 -14   83.08    5.52
  -4 -14  -4    7.22    0.96
 -14  -4  -4    7.32    0.59
 -14  -4   4    6.97    0.58
   4 -14  -4    6.46    0.91
   4 -14   4    6.87    0.94
   4   4  14    9.06    0.64
  -4   4 -14    8.92    0.82
  -4 -14   4    6.36    0.91
  -4  -4 -14    8.60    0.92
   0 -14  -6   54.69    4.83
  -6 -14   0   61.28    4.83
   0  -6 -14   68.81    4.81
   0   6  14   59.13    3.12
   0 -14   6   61.81    4.85
   6   0  14   64.42    3.12
  -6   0 -14   71.11    4.77
  -6   0  14   69.31    3.21
 -14  -6   0   66.30    3.15
  -6 -14  -2    5.17    0.84
   6 -14   2    4.87    0.82
  -2   6  14    6.45    0.59
 -14  -6   2    6.34    0.56
  -2 -14   6    5.52    0.90
   2 -14  -6    5.08    0.86
  -6   2 -14    7.40    0.72
   6   2  14    7.16    0.60
  -2  -6 -14    6.00    0.84
   2 -14   6    5.21    0.89
   2   6  14    7.22    0.57
  -2   6 -14    6.05    0.80
 -14  -2   6    6.52    0.53
   2  -6 -14    7.05    0.80
  -6 -14   2    5.08    0.82
  -6  -2 -14    7.72    0.78
 -14  -6  -2    7.32    0.57
  -2 -14  -6    5.63    0.90
  -6   2  14    7.66    0.65
  -4   6  14   57.74    2.82
  -6 -14  -4   52.01    4.32
  -4 -14   6   56.83    4.34
 -14  -4  -6   57.90    2.80
  -6  -4  14   59.17    2.89
  -4  -6 -14   64.55    4.31
   6   4  14   58.14    2.79
  -6   4 -14   62.94    4.25
 -14  -6   4   56.44    2.81
 -14  -4   6   54.46    2.81
 -14  -6  -4   57.73    2.81
  -6   4  14   58.11    2.83
  -4 -14  -6   50.42    4.33
  -4   6 -14   61.25    4.27
   4   6  14   55.21    2.78
   4 -14   6   54.47    4.33
  -4  -6  14   51.17    2.83
  -1 -15  -1    8.17    1.11
  -1 -15   1    8.47    1.09
  -1  -1 -15   10.94    1.00
  -1  -1  15   10.95    0.77
  -1   1 -15   10.31    0.98
  -1   1  15   10.38    0.74
   1  -1 -15   10.87    0.99
   1  -1  15   11.10    0.74
   1   1 -15   10.78    0.97
   1   1  15   10.27    0.73
  -3 -15  -1    7.63    1.03
  -1  -3 -15    9.34    0.94
   3   1  15    8.87    0.67
  -3   1 -15   10.17    0.90
  -1   3  15    8.78    0.68
  -1 -15   3    7.92    1.02
   1  -3  15    9.96    0.68
   1   3 -15    9.65    0.89
 -15  -3   1    7.93    0.63
  -3  -1  15   10.68    0.73
   3 -15   1    7.46    1.00
  -1   3 -15    9.87    0.89
   1 -15   3    7.04    1.01
   3 -15  -1    6.94    1.01
  -1  -3  15   10.89    0.70
  -3   1  15    9.97    0.72
  -1 -15  -3    6.95    1.02
   1  -3 -15   10.01    0.93
 -15  -3  -1    8.75    0.63
   1   3  15    8.55    0.67
  -3  -1 -15    9.75    0.93
   3  -1  15    9.39    0.67
  -3 -15   1    7.79    1.01
  -3   3 -15    9.20    0.84
  -3   3  15    9.80    0.69
   3 -15  -3    6.53    0.96
   3 -15   3    7.02    0.97
   3   3  15    9.04    0.64
  -3  -3 -15    9.63    0.91
  -3  -3  15    9.42    0.69
 -15  -3   3    7.46    0.59
  -3 -15  -3    6.48    0.98
  -3 -15   3    6.87    0.95
  -1  -5 -15    7.98    0.89
   5   1  15    8.29    0.62
  -1   5  15    8.07    0.62
  -5  -1  15    8.90    0.69
  -5   1 -15    8.93    0.82
 -15  -5   1    6.86    0.61
  -1 -15   5    6.55    0.98
  -5  -1 -15    9.09    0.85
 -15  -5  -1    7.44    0.64
  -1 -15  -5    6.09    0.97
   1   5  15    8.56    0.61
   1 -15   5    5.84    0.95
  -1   5 -15    7.78    0.85
   0   0   0    0.00    0.00
;
_shelx_hkl_checksum     29958
_shelx_res_file
;
TITL shelxt_a.res in Fm-3m
    pk2669_attached1.res
    created by SHELXL-2018/1 at 17:31:05 on 26-Sep-2022
CELL  0.71073   7.8269   7.8269   7.8269   90.000   90.000   90.000
ZERR     4.00   0.0003   0.0003   0.0003    0.000    0.000    0.000
LATT   4
SYMM  - X, - Y,   Z
SYMM  - X,   Y, - Z
SYMM    X, - Y, - Z
SYMM    Z,   X,   Y
SYMM    Z, - X, - Y
SYMM  - Z, - X,   Y
SYMM  - Z,   X, - Y
SYMM    Y,   Z,   X
SYMM  - Y,   Z, - X
SYMM    Y, - Z, - X
SYMM  - Y, - Z,   X
SYMM    Y,   X, - Z
SYMM  - Y, - X, - Z
SYMM    Y, - X,   Z
SYMM  - Y,   X,   Z
SYMM    X,   Z, - Y
SYMM  - X,   Z,   Y
SYMM  - X, - Z, - Y
SYMM    X, - Z,   Y
SYMM    Z,   Y, - X
SYMM    Z, - Y,   X
SYMM  - Z,   Y,   X
SYMM  - Z, - Y, - X
SFAC  O    CR   NI   SR   OS
UNIT 24 3.3541 0.345065 8.00064 4.29955
MERG   2
size    .097 .103 .073
FMAP   2
PLAN   20
BOND   $H
REM omit 0 0 2
REM omit 1 1 5
REM omit 1 3 5
REM omit 1 3 3
LIST   6
acta
L.S.  100
sump 1 0 1.0 3 1.0 4 1.0 5
SUMP 8 0 1.00 2 1.00 -2 1.00 3 1.00 4 1.00 5
eadp Os' Cr
eadp Ni" Cr
eadp Ni' Os
TEMP    -160.00
WGHT    0.024400    3.150600
EXTI    0.004652
FVAR       0.05846   0.96255   0.83785   0.11243   0.04972
SR    4    0.250000    0.250000    0.250000    10.04167    0.00753    0.00753 =
         0.00753    0.00000    0.00000    0.00000
O     1    0.500000    0.500000    0.246137    10.12500    0.03093    0.03093 =
         0.00771    0.00000    0.00000    0.00000
OS    5    0.500000    0.500000    0.000000    20.02083    0.00480    0.00480 =
         0.00480    0.00000    0.00000    0.00000
NI'   3    0.500000    0.500000    0.000000   -20.02083    0.00480    0.00480 =
         0.00480    0.00000    0.00000    0.00000
CR    2    0.500000    0.500000    0.500000    30.02083    0.00652    0.00652 =
         0.00652    0.00000    0.00000    0.00000
OS'   5    0.500000    0.500000    0.500000    40.02083    0.00652    0.00652 =
         0.00652    0.00000    0.00000    0.00000
NI"   3    0.500000    0.500000    0.500000    50.02083    0.00652    0.00652 =
         0.00652    0.00000    0.00000    0.00000
HKLF 4
REM  shelxt_a.res in Fm-3m
REM R1 =  0.0187 for     143 Fo > 4sig(Fo)  and  0.0187 for all     143 data
REM     12 parameters refined using      1 restraints
END
WGHT      0.0244      3.1508
REM Highest difference peak  2.865,  deepest hole -2.246,  1-sigma level  0.447
Q1    1   0.5000  0.5510  0.0000  10.12500  0.05    2.87
Q2    1   0.2500  0.0000  0.2500  10.12500  0.05    1.94
Q3    1   0.5000  0.5000  0.1536  10.12500  0.05    1.40
Q4    1   0.2500  0.1010  0.2500  10.25000  0.05    1.21
Q5    1   0.5000  0.5000  0.3540  10.12500  0.05    1.19
Q6    1   0.1147  0.2989  0.2511  11.00000  0.05    1.04
Q7    1   0.5580  0.5000  0.1366  10.50000  0.05    1.03
Q8    1   0.5511  0.5000  0.3603  10.50000  0.05    0.84
Q9    1   0.3233  0.1767  0.1767  10.16667  0.05    0.62
Q10   1   0.5000  0.3579  0.2530  10.50000  0.05    0.54
Q11   1   0.4530  0.5470  0.6178  10.50000  0.05    0.48
Q12   1   0.4265  0.5735  0.5735  10.16667  0.05    0.46
Q13   1   0.4286  0.4286  0.0714  10.16667  0.05    0.45
Q14   1   0.3238  0.3238  0.1762  10.16667  0.05    0.43
Q15   1   0.5000  0.4003  0.0997  10.25000  0.05    0.35
Q16   1   0.5000  0.5974  0.5974  10.25000  0.05    0.35
Q17   1   0.4223  0.5777  0.2533  10.50000  0.05    0.31
;
_shelx_res_checksum     50518
data_global
_journal_date_recd_electronic     2022-07-19
_journal_date_accepted     2022-10-18
_journal_name_full     'Acta Crystallographica, Section E'
_journal_year     2022
_journal_volume     78
_journal_issue     11
_journal_page_first     0
_journal_page_last     0
_journal_paper_category     GI
_journal_paper_doi     10.1107/S205698902201012X
_journal_coeditor_code     PK2669
_publ_contact_author_name     'Dr. Yoshitaka Matsushita'
_publ_contact_author_address
;
National Institute for Materials Science
1-1 Namiki, Tsukuba, Ibaraki 305-0044
Japan
;
_publ_contact_author_email     Matsushita.Yoshitaka@nims.go.jp
_publ_contact_author_phone     '+81-29-851-3354 ext.8448'
_publ_section_title
;
Crystal structure of the cubic double-perovskite
Sr~2~Cr~0.84~Ni~0.09~Os~1.07~O~6~
;
loop_
    _publ_author_name
    _publ_author_address
    'Jie Chen'
;National Institute for Materials Science
1-1 Namiki, Tsukuba, Ibaraki 305-0044
Japan
;
    'Yoshihiro Tsujimoto'
;
National Institute for Materials Science
1-1 Namiki, Tsukuba, Ibaraki 305-0044
Japan
;
    'Alexei A. Belik'
;
National Institute for Materials Science
1-1 Namiki, Tsukuba, Ibaraki 305-0044
Japan
;
    'Kazunari Yamaura'
;
National Institute for Materials Science
1-1 Namiki, Tsukuba, Ibaraki 305-0044
Japan
;
    'Yoshitaka Matsushita'
;
National Institute for Materials Science
1-1 Namiki, Tsukuba, Ibaraki 305-0044
Japan
;
_publ_section_synopsis
;
The crystal structure of the cubic double-perovskite
Sr~2~Cr~0.82~Ni~0.11~Os~1.07~O~6~ at 113 K is reported.  The refined structure
shows that this cubic form is stable at 113 K.
;
