# Supplementary material for: Crystal structure of the cubic double-perovskite Sr2Cr0.84Ni0.09Os1.07O6
Source: Acta Crystallogr E Crystallogr Commun. 2022 Oct 20;78(Pt 11):1135–7. doi: 10.1107/S205698902201012X (PMC9638976; doi:10.1107/S205698902201012X)
Supplement: Supplementary file 2 [file e-78-01135-Isup2.hkl]

data_I                                                                          
_shelx_title ' shelxt_a.res in Fm-3m'                                           
_shelx_refln_list_code          4                                               
_shelx_F_calc_maximum      612.67                                               
_exptl_crystal_F_000       912.95                                               
_reflns_d_resolution_high  0.4940                                               
                                                                                
loop_                                                                           
 _space_group_symop_operation_xyz                                               
 'x, y, z'                                                                      
 '-x, -y, z'                                                                    
 '-x, y, -z'                                                                    
 'x, -y, -z'                                                                    
 'z, x, y'                                                                      
 'z, -x, -y'                                                                    
 '-z, -x, y'                                                                    
 '-z, x, -y'                                                                    
 'y, z, x'                                                                      
 '-y, z, -x'                                                                    
 'y, -z, -x'                                                                    
 '-y, -z, x'                                                                    
 'y, x, -z'                                                                     
 '-y, -x, -z'                                                                   
 'y, -x, z'                                                                     
 '-y, x, z'                                                                     
 'x, z, -y'                                                                     
 '-x, z, y'                                                                     
 '-x, -z, -y'                                                                   
 'x, -z, y'                                                                     
 'z, y, -x'                                                                     
 'z, -y, x'                                                                     
 '-z, y, x'                                                                     
 '-z, -y, -x'                                                                   
 'x, y+1/2, z+1/2'                                                              
 '-x, -y+1/2, z+1/2'                                                            
 '-x, y+1/2, -z+1/2'                                                            
 'x, -y+1/2, -z+1/2'                                                            
 'z, x+1/2, y+1/2'                                                              
 'z, -x+1/2, -y+1/2'                                                            
 '-z, -x+1/2, y+1/2'                                                            
 '-z, x+1/2, -y+1/2'                                                            
 'y, z+1/2, x+1/2'                                                              
 '-y, z+1/2, -x+1/2'                                                            
 'y, -z+1/2, -x+1/2'                                                            
 '-y, -z+1/2, x+1/2'                                                            
 'y, x+1/2, -z+1/2'                                                             
 '-y, -x+1/2, -z+1/2'                                                           
 'y, -x+1/2, z+1/2'                                                             
 '-y, x+1/2, z+1/2'                                                             
 'x, z+1/2, -y+1/2'                                                             
 '-x, z+1/2, y+1/2'                                                             
 '-x, -z+1/2, -y+1/2'                                                           
 'x, -z+1/2, y+1/2'                                                             
 'z, y+1/2, -x+1/2'                                                             
 'z, -y+1/2, x+1/2'                                                             
 '-z, y+1/2, x+1/2'                                                             
 '-z, -y+1/2, -x+1/2'                                                           
 'x+1/2, y, z+1/2'                                                              
 '-x+1/2, -y, z+1/2'                                                            
 '-x+1/2, y, -z+1/2'                                                            
 'x+1/2, -y, -z+1/2'                                                            
 'z+1/2, x, y+1/2'                                                              
 'z+1/2, -x, -y+1/2'                                                            
 '-z+1/2, -x, y+1/2'                                                            
 '-z+1/2, x, -y+1/2'                                                            
 'y+1/2, z, x+1/2'                                                              
 '-y+1/2, z, -x+1/2'                                                            
 'y+1/2, -z, -x+1/2'                                                            
 '-y+1/2, -z, x+1/2'                                                            
 'y+1/2, x, -z+1/2'                                                             
 '-y+1/2, -x, -z+1/2'                                                           
 'y+1/2, -x, z+1/2'                                                             
 '-y+1/2, x, z+1/2'                                                             
 'x+1/2, z, -y+1/2'                                                             
 '-x+1/2, z, y+1/2'                                                             
 '-x+1/2, -z, -y+1/2'                                                           
 'x+1/2, -z, y+1/2'                                                             
 'z+1/2, y, -x+1/2'                                                             
 'z+1/2, -y, x+1/2'                                                             
 '-z+1/2, y, x+1/2'                                                             
 '-z+1/2, -y, -x+1/2'                                                           
 'x+1/2, y+1/2, z'                                                              
 '-x+1/2, -y+1/2, z'                                                            
 '-x+1/2, y+1/2, -z'                                                            
 'x+1/2, -y+1/2, -z'                                                            
 'z+1/2, x+1/2, y'                                                              
 'z+1/2, -x+1/2, -y'                                                            
 '-z+1/2, -x+1/2, y'                                                            
 '-z+1/2, x+1/2, -y'                                                            
 'y+1/2, z+1/2, x'                                                              
 '-y+1/2, z+1/2, -x'                                                            
 'y+1/2, -z+1/2, -x'                                                            
 '-y+1/2, -z+1/2, x'                                                            
 'y+1/2, x+1/2, -z'                                                             
 '-y+1/2, -x+1/2, -z'                                                           
 'y+1/2, -x+1/2, z'                                                             
 '-y+1/2, x+1/2, z'                                                             
 'x+1/2, z+1/2, -y'                                                             
 '-x+1/2, z+1/2, y'                                                             
 '-x+1/2, -z+1/2, -y'                                                           
 'x+1/2, -z+1/2, y'                                                             
 'z+1/2, y+1/2, -x'                                                             
 'z+1/2, -y+1/2, x'                                                             
 '-z+1/2, y+1/2, x'                                                             
 '-z+1/2, -y+1/2, -x'                                                           
 '-x, -y, -z'                                                                   
 'x, y, -z'                                                                     
 'x, -y, z'                                                                     
 '-x, y, z'                                                                     
 '-z, -x, -y'                                                                   
 '-z, x, y'                                                                     
 'z, x, -y'                                                                     
 'z, -x, y'                                                                     
 '-y, -z, -x'                                                                   
 'y, -z, x'                                                                     
 '-y, z, x'                                                                     
 'y, z, -x'                                                                     
 '-y, -x, z'                                                                    
 'y, x, z'                                                                      
 '-y, x, -z'                                                                    
 'y, -x, -z'                                                                    
 '-x, -z, y'                                                                    
 'x, -z, -y'                                                                    
 'x, z, y'                                                                      
 '-x, z, -y'                                                                    
 '-z, -y, x'                                                                    
 '-z, y, -x'                                                                    
 'z, -y, -x'                                                                    
 'z, y, x'                                                                      
 '-x, -y+1/2, -z+1/2'                                                           
 'x, y+1/2, -z+1/2'                                                             
 'x, -y+1/2, z+1/2'                                                             
 '-x, y+1/2, z+1/2'                                                             
 '-z, -x+1/2, -y+1/2'                                                           
 '-z, x+1/2, y+1/2'                                                             
 'z, x+1/2, -y+1/2'                                                             
 'z, -x+1/2, y+1/2'                                                             
 '-y, -z+1/2, -x+1/2'                                                           
 'y, -z+1/2, x+1/2'                                                             
 '-y, z+1/2, x+1/2'                                                             
 'y, z+1/2, -x+1/2'                                                             
 '-y, -x+1/2, z+1/2'                                                            
 'y, x+1/2, z+1/2'                                                              
 '-y, x+1/2, -z+1/2'                                                            
 'y, -x+1/2, -z+1/2'                                                            
 '-x, -z+1/2, y+1/2'                                                            
 'x, -z+1/2, -y+1/2'                                                            
 'x, z+1/2, y+1/2'                                                              
 '-x, z+1/2, -y+1/2'                                                            
 '-z, -y+1/2, x+1/2'                                                            
 '-z, y+1/2, -x+1/2'                                                            
 'z, -y+1/2, -x+1/2'                                                            
 'z, y+1/2, x+1/2'                                                              
 '-x+1/2, -y, -z+1/2'                                                           
 'x+1/2, y, -z+1/2'                                                             
 'x+1/2, -y, z+1/2'                                                             
 '-x+1/2, y, z+1/2'                                                             
 '-z+1/2, -x, -y+1/2'                                                           
 '-z+1/2, x, y+1/2'                                                             
 'z+1/2, x, -y+1/2'                                                             
 'z+1/2, -x, y+1/2'                                                             
 '-y+1/2, -z, -x+1/2'                                                           
 'y+1/2, -z, x+1/2'                                                             
 '-y+1/2, z, x+1/2'                                                             
 'y+1/2, z, -x+1/2'                                                             
 '-y+1/2, -x, z+1/2'                                                            
 'y+1/2, x, z+1/2'                                                              
 '-y+1/2, x, -z+1/2'                                                            
 'y+1/2, -x, -z+1/2'                                                            
 '-x+1/2, -z, y+1/2'                                                            
 'x+1/2, -z, -y+1/2'                                                            
 'x+1/2, z, y+1/2'                                                              
 '-x+1/2, z, -y+1/2'                                                            
 '-z+1/2, -y, x+1/2'                                                            
 '-z+1/2, y, -x+1/2'                                                            
 'z+1/2, -y, -x+1/2'                                                            
 'z+1/2, y, x+1/2'                                                              
 '-x+1/2, -y+1/2, -z'                                                           
 'x+1/2, y+1/2, -z'                                                             
 'x+1/2, -y+1/2, z'                                                             
 '-x+1/2, y+1/2, z'                                                             
 '-z+1/2, -x+1/2, -y'                                                           
 '-z+1/2, x+1/2, y'                                                             
 'z+1/2, x+1/2, -y'                                                             
 'z+1/2, -x+1/2, y'                                                             
 '-y+1/2, -z+1/2, -x'                                                           
 'y+1/2, -z+1/2, x'                                                             
 '-y+1/2, z+1/2, x'                                                             
 'y+1/2, z+1/2, -x'                                                             
 '-y+1/2, -x+1/2, z'                                                            
 'y+1/2, x+1/2, z'                                                              
 '-y+1/2, x+1/2, -z'                                                            
 'y+1/2, -x+1/2, -z'                                                            
 '-x+1/2, -z+1/2, y'                                                            
 'x+1/2, -z+1/2, -y'                                                            
 'x+1/2, z+1/2, y'                                                              
 '-x+1/2, z+1/2, -y'                                                            
 '-z+1/2, -y+1/2, x'                                                            
 '-z+1/2, y+1/2, -x'                                                            
 'z+1/2, -y+1/2, -x'                                                            
 'z+1/2, y+1/2, x'                                                              
                                                                                
_cell_length_a     7.8269                                                       
_cell_length_b     7.8269                                                       
_cell_length_c     7.8269                                                       
_cell_angle_alpha  90.000                                                       
_cell_angle_beta   90.000                                                       
_cell_angle_gamma  90.000                                                       
                                                                                
_shelx_F_squared_multiplier     1.000                                           
                                                                                
loop_                                                                           
 _refln_index_h                                                                 
 _refln_index_k                                                                 
 _refln_index_l                                                                 
 _refln_F_squared_calc                                                          
 _refln_F_squared_meas                                                          
 _refln_F_squared_sigma                                                         
 _refln_observed_status                                                         
   1   1   1      28453.89      24228.66       562.60 o                         
   0   0   2      29860.40      24697.83       574.87 o                         
   0   2   2     282813.88     288050.34      6070.52 o                         
   2   2   2        108.59         43.71        11.43 o                         
   1   1   3      21889.19      21735.93       259.74 o                         
   1   3   3      18319.92      18583.18       195.71 o                         
   3   3   3      15884.55      15822.33       287.20 o                         
   0   0   4     375362.66     420280.56     13301.21 o                         
   0   2   4      18195.30      18261.95       181.37 o                         
   2   2   4     195139.97     182812.80      1889.13 o                         
   0   4   4     240845.38     235216.95      3100.33 o                         
   2   4   4      13122.05      12897.47       139.43 o                         
   4   4   4     173152.48     174559.23      3025.80 o                         
   1   1   5      18382.56      18928.52       201.48 o                         
   1   3   5      15899.56      16465.16       119.56 o                         
   3   3   5      13991.81      14045.66       143.51 o                         
   1   5   5      13673.09      13785.81       139.13 o                         
   3   5   5      12191.31      12307.42       130.40 o                         
   5   5   5      10620.30      10445.53       187.90 o                         
   0   0   6      11143.69      11173.51       228.32 o                         
   0   2   6     141495.16     140012.11      1435.91 o                         
   2   2   6       1600.41       1649.45        22.07 o                         
   0   4   6       8851.15       8996.55        93.50 o                         
   2   4   6     113160.06     116790.41       834.25 o                         
   4   4   6       7318.77       7482.80        83.58 o                         
   0   6   6      90201.05      95768.23      1441.00 o                         
   2   6   6       2126.31       2185.89        29.17 o                         
   4   6   6      75448.73      77277.45       844.87 o                         
   6   6   6       2255.02       2147.89        64.37 o                         
   1   1   7      12244.72      12618.30       129.67 o                         
   1   3   7      11041.55      11214.10        84.09 o                         
   3   3   7      10028.01       9975.12       107.92 o                         
   1   5   7       9810.79      10065.85        79.30 o                         
   3   5   7       8949.42       9069.69        75.92 o                         
   5   5   7       7946.41       8007.47       100.46 o                         
   1   7   7       7461.75       7508.16        93.24 o                         
   3   7   7       6887.05       6639.07        82.10 o                         
   5   7   7       6169.36       5866.29        92.10 o                         
   7   7   7       4909.26       4267.08       145.49 o                         
   0   0   8     133189.48     142183.75      2952.80 o                         
   0   2   8       8279.23       8347.24        90.66 o                         
   2   2   8      95847.80     100081.46      1003.13 o                         
   0   4   8     105693.56     113338.36      1213.10 o                         
   2   4   8       6954.15       6937.12        57.64 o                         
   4   4   8      85869.45      89524.39      1001.96 o                         
   0   6   8       5609.31       5648.80        71.04 o                         
   2   6   8      65301.09      65196.62       521.69 o                         
   4   6   8       5028.50       4923.92        49.39 o                         
   6   6   8      46594.54      43990.58       711.06 o                         
   0   8   8      59368.71      60450.92      1147.54 o                         
   2   8   8       4861.11       4845.61        86.56 o                         
   4   8   8      50013.71      48620.61       728.59 o                         
   6   8   8       3872.57       3660.43        78.98 o                         
   8   8   8      31215.10      29612.02       916.01 o                         
   1   1   9       9776.84      10158.67       111.57 o                         
   1   3   9       8898.24       9102.18        74.88 o                         
   3   3   9       8134.14       8231.21        97.49 o                         
   1   5   9       7824.88       7688.77        69.09 o                         
   3   5   9       7179.86       6955.24        72.12 o                         
   5   5   9       6335.75       6028.53       104.17 o                         
   1   7   9       6052.82       6012.06        77.24 o                         
   3   7   9       5602.19       5540.79        69.13 o                         
   5   7   9       4987.18       4741.32        66.62 o                         
   7   7   9       4010.28       3726.53        84.07 o                         
   1   9   9       4839.13       4786.70        87.63 o                         
   3   9   9       4496.56       4426.08        91.93 o                         
   5   9   9       4002.01       3620.51        92.31 o                         
   7   9   9       3259.40       2985.36        82.77 o                         
   9   9   9       2654.55       2539.60       222.91 o                         
   0   0  10       4573.35       4700.68       185.42 o                         
   0   2  10      61872.35      62603.91       721.56 o                         
   2   2  10       2154.13       2174.77        35.28 o                         
   0   4  10       4234.47       4165.13        61.33 o                         
   2   4  10      52862.71      51497.78       470.20 o                         
   4   4  10       3946.42       3797.62        75.49 o                         
   0   6  10      44690.21      43476.68       649.65 o                         
   2   6  10       2207.14       2116.22        34.86 o                         
   4   6  10      38642.83      37246.30       445.12 o                         
   6   6  10       2175.10       1951.91        58.16 o                         
   0   8  10       3482.50       3376.51        75.56 o                         
   2   8  10      34050.56      33515.91       395.98 o                         
   4   8  10       3257.39       3104.28        55.04 o                         
   6   8  10      25616.50      24201.24       331.87 o                         
   8   8  10       2669.22       2647.93        78.36 o                         
   0  10  10      24956.49      24147.26       895.41 o                         
   2  10  10       2050.37       2068.84        70.48 o                         
   4  10  10      21961.23      21606.79       478.13 o                         
   6  10  10       1925.64       2007.86        99.15 o                         
   1   1  11       6010.74       6490.82       101.22 o                         
   1   3  11       5580.28       5918.73        71.57 o                         
   3   3  11       5190.96       5294.13        95.17 o                         
   1   5  11       5010.18       4942.55        60.43 o                         
   3   5  11       4667.64       4666.19        67.03 o                         
   5   5  11       4191.41       4108.10        84.81 o                         
   1   7  11       4050.59       4018.23        59.49 o                         
   3   7  11       3794.92       3657.22        56.34 o                         
   5   7  11       3427.35       3325.34        55.92 o                         
   7   7  11       2847.61       2682.64        76.87 o                         
   1   9  11       3326.22       3352.71        59.50 o                         
   3   9  11       3125.00       3148.00        55.25 o                         
   5   9  11       2821.90       2676.84        56.48 o                         
   7   9  11       2367.79       2285.06        58.58 o                         
   1  11  11       2422.31       2190.73        78.68 o                         
   3  11  11       2295.30       2113.87        72.65 o                         
   0   0  12      50724.47      53498.75      1519.04 o                         
   0   2  12       4615.23       4814.69        93.98 o                         
   2   2  12      41909.43      43232.86       677.78 o                         
   0   4  12      42988.59      43428.37       697.39 o                         
   2   4  12       4187.93       4329.93        61.27 o                         
   4   4  12      36674.89      37753.15       658.52 o                         
   0   6  12       3694.64       3647.97        80.46 o                         
   2   6  12      30833.76      30918.25       371.90 o                         
   4   6  12       3395.79       3450.88        56.99 o                         
   6   6  12      23202.85      23406.09       413.81 o                         
   0   8  12      27200.21      27218.98       494.32 o                         
   2   8  12       3221.27       3346.23        63.84 o                         
   4   8  12      23581.21      23634.02       333.08 o                         
   6   8  12       2671.30       2614.18        70.20 o                         
   0  10  12       2539.84       2392.64        80.57 o                         
   2  10  12      17743.49      17399.50       260.87 o                         
   1   1  13       4621.95       5040.78        93.76 o                         
   1   3  13       4296.78       4713.68        64.88 o                         
   3   3  13       4002.63       4344.88        84.37 o                         
   1   5  13       3821.43       3979.31        61.38 o                         
   3   5  13       3568.77       3740.25        60.39 o                         
   5   5  13       3188.94       3267.28       104.07 o                         
   1   7  13       3118.25       3290.00        66.28 o                         
   3   7  13       2928.41       3189.79        64.80 o                         
   5   7  13       2636.19       2595.54        62.97 o                         
   1   9  13       2538.29       2363.33        62.36 o                         
   0   0  14       2546.34       2951.58       190.53 o                         
   0   2  14      24463.75      25037.02       442.56 o                         
   2   2  14       1915.23       2130.68        58.74 o                         
   0   4  14       2441.38       2603.58        92.84 o                         
   2   4  14      21576.34      21993.38       297.37 o                         
   4   4  14       2329.63       2263.06        98.30 o                         
   0   6  14      18931.33      19218.68       453.71 o                         
   2   6  14       1833.93       1937.49        60.58 o                         
   4   6  14      16803.55      16912.10       231.85 o                         
   1   1  15       2616.99       3066.39        81.37 o                         
   1   3  15       2478.61       2691.81        65.92 o                         
   3   3  15       2350.38       2504.85       124.43 o                         
   1   5  15       2265.79       2335.49        73.54 o                         
                                                                                
